# Supplementary material for: Integrated Transcriptome Profiling and Pan-Cancer Analyses Reveal Oncogenic Networks and Tumor-Immune Modulatory Roles for FABP7 in Brain Cancers
Source: Int J Mol Sci. 2024 Nov 14;25(22):12231. doi: 10.3390/ijms252212231 (PMC11594725; doi:10.3390/ijms252212231)
Supplement: Supplementary file 1 [file ijms-25-12231-s001.zip]

Archive with 2 entries (2 files):
- Dataset S1.xlsx
- Supplementary Figures (IJMS, Lee et al)_revised.pdf
