# Supplementary material for: Integrated Transcriptome Profiling and Pan-Cancer Analyses Reveal Oncogenic Networks and Tumor-Immune Modulatory Roles for FABP7 in Brain Cancers
Source: Int J Mol Sci. 2024 Nov 14;25(22):12231. doi: 10.3390/ijms252212231 (PMC11594725; doi:10.3390/ijms252212231)
Supplement: Supplementary file 1 [file ijms-25-12231-s001.zip › Dataset S1.xlsx]

## Sheet: diffexpr_results
	Gene	baseMean	log2FoldChange	lfcSE	stat	pvalue	padj	WT_1S_sorted	WT_2S_sorted	WT_3S_sorted	WT_4S_sorted	WT_5S_sorted	KO_2S_sorted	KO_3S_sorted	KO_4S_sorted	KO_5S_sorted
1	Fabp7	249.611	-6.71395	0.349045	-19.2352	1.87895e-82	2.88889e-78	461.241	501.826	462.807	459.023	344.528	4.9634	3.66227	1.75195	6.6927
2	Rpl41	4118.43	0.871055	0.0612786	14.2147	7.42992e-46	5.71175e-42	3147.11	3081.74	2851.69	2957.89	3006.89	5734.72	5530.03	5725.36	5030.4
3	Rps14	3365.37	0.948565	0.0687555	13.7962	2.68597e-43	1.37656e-39	2373.14	2588.37	2234.2	2352.35	2356.75	4244.7	4484.82	5036.85	4617.13
4	Fus	8869.75	-0.817907	0.062201	-13.1494	1.71508e-39	6.59233e-36	10360.7	11394.1	11514	11046.3	10597.9	5902.48	6818.41	6003.05	6190.75
5	Srsf5	7641.18	-1.13737	0.0910402	-12.493	8.15001e-36	2.50613e-32	9681.88	10729.6	10295.3	10028.7	9698.29	4319.15	5598.88	3896.33	4522.59
6	Rpl18	2019.02	0.728075	0.0632251	11.5156	1.10091e-30	2.82108e-27	1562.57	1584.71	1521.9	1612.88	1532.63	2502.55	2575.31	2822.39	2456.22
7	Slc25a11	2675.75	0.74456	0.0657739	11.32	1.04476e-29	2.29474e-26	2151.41	2079.15	2067.04	2089.07	1903.49	3314.56	3661.54	3606.38	3209.15
8	Fam134a	5617.82	0.579823	0.0517125	11.2124	3.54311e-29	6.80941e-26	4721.18	4740.41	4336.17	4570.77	4657.42	6665.85	7131.9	6956.98	6779.71
9	Cxx1b	1081.96	0.948325	0.0850348	11.1522	6.98616e-29	1.19347e-25	783.378	776.51	653.668	778.393	835.566	1410.6	1589.43	1536.46	1373.68
10	Myeov2	1003.94	0.841959	0.0769669	10.9392	7.48281e-28	1.15048e-24	767.689	661.354	778.414	774.959	731.406	1264.68	1377.01	1404.19	1275.8
12	Cck	4264.35	0.836247	0.0781508	10.7004	1.01311e-26	1.29804e-23	2966.17	3056.39	2887.87	3270.4	3624.98	5326.72	6045.67	5859.39	5341.61
11	Sumo2	3115.5	-0.709281	0.0662378	-10.7081	9.32577e-27	1.29804e-23	3702.48	3604.7	4140.31	3893.11	3486.48	2427.1	2273.54	2290.67	2221.14
13	Mt3	4289.55	0.809573	0.0770041	10.5134	7.49575e-26	8.86517e-23	3498.53	3283.53	3046.29	3221.17	3021.77	5424.01	6415.56	5584.33	5110.71
14	Sar1b	1463.79	0.700381	0.0670568	10.4446	1.55116e-25	1.70351e-22	1172.45	1116.7	1115.23	1161.87	1162.92	1818.59	2042.81	1796.62	1786.95
15	Gapdh	5932.2	-0.71993	0.069269	-10.3932	2.66158e-25	2.72812e-22	6509.67	7915.12	7604.51	7220.74	6685.67	4360.85	4284.12	4555.94	4253.21
16	Pabpn1	4586.27	-0.673277	0.0653355	-10.3049	6.6944e-25	6.4329e-22	5360.23	5723.99	5370.31	5489.96	5545.64	3279.82	3882.01	3282.27	3342.17
17	Mbd6	1106.43	-0.923382	0.0906108	-10.1906	2.18322e-24	1.97453e-21	1472.62	1486.46	1203.8	1347.31	1492.57	680.979	687.042	819.911	767.151
18	Cox5a	3296.14	0.908282	0.0892792	10.1735	2.60371e-24	2.224e-21	2291.56	2220.71	2225.47	2678.59	2444.89	3954.84	5220.2	4215.18	4413.84
19	Gng13	320.611	1.12184	0.111057	10.1014	5.44421e-24	4.18523e-21	200.812	203.9	234.522	217.492	196.873	414.941	427.021	508.065	481.874
20	Fis1	2910.71	0.606475	0.0600131	10.1057	5.21186e-24	4.18523e-21	2409.75	2461.59	2297.82	2275.66	2365.91	3577.62	3879.08	3506.52	3422.48
21	Tprgl	4327.86	0.496407	0.0493427	10.0604	8.26652e-24	6.05228e-21	3794.52	3577.23	3590.19	3768.34	3568.9	5045.8	5221.66	5255.84	5128.28
22	Mpc1	2331.77	-0.952323	0.0957323	-9.94776	2.57911e-23	1.80244e-20	2562.45	2828.19	3235.91	3296.72	2924.48	1437.4	1387.27	1801	1512.55
23	Nudt16l1	833.673	0.809662	0.082481	9.81634	9.5754e-23	6.40095e-20	641.136	628.603	597.533	592.953	663.874	1022.46	1216.61	1114.24	1025.66
24	Neat1	5491.33	-0.952925	0.0991344	-9.61245	7.08422e-22	4.53833e-19	7322.33	7290.74	6485.54	6675.87	7198.46	3086.24	4357.37	3104.45	3901.01
25	2310033P09Rik	488.203	-0.868847	0.0907615	-9.57285	1.03998e-21	6.39588e-19	577.336	610.643	592.543	675.371	600.921	302.768	347.183	339.878	347.184
26	2022-09-15	5096.91	0.546252	0.0574137	9.51432	1.82906e-21	1.08161e-18	4182.55	4213.23	4230.13	4486.06	4046.2	6127.82	6633.84	5918.08	6034.31
27	Cox4i1	11393.4	0.53026	0.0564831	9.38794	6.11851e-21	3.48415e-18	9843.99	9480.82	8966.73	9858.12	9425.87	13034.9	14750.9	13694.1	13485
28	Rps2	2433.52	0.779859	0.083169	9.3768	6.80048e-21	3.73419e-18	1688.08	1881.58	1775.13	1916.22	1967.59	2769.58	3292.38	3580.98	3030.12
29	Rps19	2748.18	0.64039	0.0686008	9.33502	1.00974e-20	5.35335e-18	2329.22	2258.75	2023.38	2145.16	2250.3	3153.75	3535.56	3686.97	3350.53
30	Luc7l3	6469.13	-0.870235	0.0938541	-9.27222	1.82317e-20	9.34375e-18	7399.73	8167.62	8873.17	8348.27	7712.39	4316.18	5320.55	3710.62	4373.68
31	Pnisr	5802.66	-0.753107	0.0820631	-9.17717	4.42576e-20	2.19503e-17	7319.19	7978.51	6702.59	6529.35	6885.98	4007.45	4730.19	3760.55	4310.1
32	Meg3	66378.6	-1.06988	0.116823	-9.15812	5.28097e-20	2.53734e-17	97512.2	107995	69978.7	75997.5	81079.6	41391.8	44430.7	34601.8	44420.3
33	Uqcrfs1	3049.39	0.588047	0.0645043	9.1164	7.76636e-20	3.61842e-17	2500.74	2565.12	2494.92	2366.09	2535.31	3475.38	4122.98	3726.39	3657.56
34	Atp5e	1285.36	1.05489	0.119286	8.84337	9.28767e-19	4.19994e-16	889.013	934.981	885.695	873.403	762.311	1484.06	1555	2308.19	1875.63
35	Ndufc2	2184.89	0.535553	0.0610202	8.77665	1.68411e-18	7.39806e-16	1831.37	1784.39	1879.92	1805.19	1806.2	2497.58	2718.14	2820.63	2520.64
36	Rab11a	4166.54	0.479032	0.0547858	8.74372	2.25558e-18	9.63322e-16	3735.95	3563.49	3580.21	3518.8	3330.82	5005.1	5134.5	4819.61	4810.38
37	Usmg5	3340.04	0.726182	0.0832614	8.72171	2.74028e-18	1.1387e-15	2585.46	2533.43	2836.72	2570.99	2413.98	4086.87	5043.68	4051.38	3937.82
38	Ube2v2	1955.01	0.570141	0.0657902	8.66604	4.47403e-18	1.81022e-15	1658.79	1736.85	1540.61	1491.54	1613.9	2315.92	2467.64	2466.74	2303.13
39	Psmb3	1103.71	0.781156	0.0902446	8.65599	4.88657e-18	1.92644e-15	947.584	858.915	687.35	881.416	805.806	1375.86	1473.7	1503.17	1399.61
40	Tmem181b-ps	3739.43	-1.68693	0.196025	-8.60569	7.58591e-18	2.91583e-15	5503.52	7635.15	4929.96	5074.44	3813.84	1676.64	1795.98	1495.29	1730.06
41	Rpl38	1638.31	0.648581	0.0757322	8.56413	1.0889e-17	4.08339e-15	1325.15	1431.53	1273.65	1317.55	1193.83	1869.22	2198.09	2132.12	2003.63
42	Grasp	1241.1	-0.743592	0.087129	-8.53438	1.40908e-17	5.15826e-15	1324.11	1481.18	1581.78	1634.63	1538.36	827.896	919.23	1016.13	846.627
43	Tpd52	2184.85	0.534439	0.0628176	8.5078	1.77271e-17	6.33847e-15	1902.49	1857.29	1886.16	1767.41	1696.31	2538.28	2740.84	2739.17	2535.7
44	Tgoln1	3938.47	0.400862	0.0474431	8.44932	2.92994e-17	1.02382e-14	3411.72	3426.15	3549.02	3492.47	3360.58	4448.2	4539.75	4595.36	4622.98
45	Ten1	400.846	0.85522	0.101576	8.4195	3.78099e-17	1.29184e-14	318.999	287.362	285.668	271.293	311.334	504.282	602.81	525.584	500.279
46	Hint1	3532.77	0.558615	0.0670331	8.33342	7.85432e-17	2.62522e-14	2852.16	2970.81	2945.25	2872.04	2958.82	3947.89	4834.93	4230.95	4182.1
47	Hnrnpa2b1	17762.9	-0.618312	0.0754965	-8.18994	2.61364e-16	8.54994e-14	20767.4	20917.2	22954.5	20966.3	19493.9	12985.3	15818.1	12816.4	13147
48	Ntm	7217.35	-0.582278	0.0711793	-8.18043	2.82829e-16	9.05937e-14	7906.99	7729.18	9701.48	8655.05	8344.21	5807.18	5702.15	5489.73	5620.19
49	Nenf	721.014	0.831397	0.101733	8.17233	3.02492e-16	9.49146e-14	567.923	502.883	469.044	549.454	588.33	954.959	1106.74	904.005	845.79
50	Leng8	5283.99	-0.942316	0.115845	-8.13427	4.14423e-16	1.27435e-13	6811.93	8227.84	5520	6205.4	6812.72	2877.78	3580.97	3330.45	4188.79
51	Fau	2467.51	0.766234	0.0946312	8.09706	5.63053e-16	1.69744e-13	2029.04	2013.64	1742.7	1885.31	1735.23	2868.85	2827.27	3785.08	3320.42
52	Dgcr6	1029.01	0.603572	0.0747565	8.07383	6.81255e-16	1.97628e-13	836.718	880.045	807.106	866.535	789.781	1156.47	1278.86	1363.89	1281.65
53	Map1lc3a	3251.12	0.553203	0.0685033	8.07556	6.71659e-16	1.97628e-13	2798.82	2793.32	2543.57	2553.82	2769.96	3574.64	3898.85	4273	4054.1
54	Ewsr1	7036.01	-0.413685	0.0515128	-8.03073	9.6893e-16	2.75876e-13	8009.49	8419.06	7715.53	7559.57	7860.04	5860.79	6121.12	5846.25	5932.24
55	Ndufa1	2377.94	-0.682439	0.0850328	-8.02561	1.01026e-15	2.82413e-13	2580.23	2540.83	3001.38	3017.42	3144.25	1789.8	1965.91	1717.78	1643.89
56	Chchd2	3262.2	0.83103	0.103988	7.99161	1.33187e-15	3.65671e-13	2377.33	2411.94	2343.97	2609.91	2373.92	3332.43	4117.86	5176.13	4616.29
57	Cyc1	4023.89	0.526038	0.0660356	7.96596	1.6394e-15	4.42207e-13	3546.64	3593.08	3123.64	3418.06	3146.53	4512.73	5012.18	4996.55	4865.59
58	Psenen	733.194	0.766647	0.096623	7.93442	2.1149e-15	5.6063e-13	577.336	657.128	485.261	538.007	535.678	936.098	1010.05	992.478	866.705
60	Saraf	6962.37	0.519162	0.065537	7.92167	2.3434e-15	6.00496e-13	5877.95	6096.92	5767	5915.79	5536.48	7624.78	9234.78	8515.34	8092.31
59	Reep1	4678.46	0.38582	0.0486999	7.92239	2.32989e-15	6.00496e-13	4053.9	4229.07	4131.58	4163.26	4007.28	5598.72	5250.23	5389.86	5282.21
61	Mien1	1323.68	0.534853	0.0677091	7.89928	2.80511e-15	7.07026e-13	1111.79	1127.26	1051.61	1110.36	1117.14	1557.52	1719.8	1631.06	1486.62
62	Bod1	2083.51	0.486159	0.0617359	7.87481	3.41257e-15	8.46263e-13	1704.81	1800.24	1808.81	1727.35	1803.91	2352.65	2665.4	2499.15	2389.29
63	Appl2	2978.88	-0.543289	0.0690656	-7.86628	3.65356e-15	8.91641e-13	3436.82	3452.56	3561.49	3568.02	3293.04	2192.83	2671.26	2270.52	2363.36
64	Rps5	3260.24	0.567277	0.0726464	7.80874	5.77606e-15	1.38761e-12	2827.06	2687.68	2595.96	2859.45	2456.33	3628.25	3942.8	4384.25	3960.41
65	Cisd1	1995.13	0.613227	0.0786355	7.79835	6.2721e-15	1.46111e-12	1645.2	1605.84	1554.33	1646.07	1625.35	2158.09	2826.54	2434.33	2460.4
66	Rps18	3054.79	0.562821	0.0721681	7.79874	6.25265e-15	1.46111e-12	2462.04	2633.8	2341.48	2799.93	2364.77	3455.52	3931.81	3841.14	3662.58
67	Hccs	908.737	0.576723	0.0740598	7.78726	6.84787e-15	1.57143e-12	798.02	775.454	684.855	726.882	742.852	1096.91	1165.33	1130.88	1057.45
68	Jagn1	666.114	0.719978	0.092715	7.7655	8.13224e-15	1.83872e-12	493.664	490.205	508.963	596.387	499.05	780.247	928.019	805.02	893.475
69	Ptdss1	2275.13	0.397859	0.0513023	7.75519	8.821e-15	1.96555e-12	2007.08	2040.06	1965.99	1962.01	1993.91	2566.08	2676.39	2604.27	2660.35
70	Ndufa2	1188.13	0.828538	0.106929	7.74849	9.29884e-15	2.04242e-12	1047.99	930.756	734.753	845.93	856.169	1398.69	1453.92	1803.63	1621.31
71	BC030499	276.051	-1.05598	0.136643	-7.72805	1.09208e-14	2.36489e-12	416.267	383.501	283.173	322.804	388.023	160.814	177.254	195.342	157.278
72	Amfr	5665.81	0.390097	0.050664	7.69968	1.36412e-14	2.91296e-12	5161.51	5115.46	4865.09	4832.91	4917.25	6426.62	6440.47	6844.86	6388.18
73	Ddo	439.101	0.798166	0.103806	7.68902	1.48266e-14	3.12274e-12	303.31	323.282	384.217	288.463	354.829	584.689	607.204	575.515	530.396
74	Zxdb	413.389	0.843585	0.110774	7.61536	2.62962e-14	5.46357e-12	344.1	287.362	338.061	311.357	247.236	542.996	599.147	528.212	522.031
75	9530082P21Rik	3659	0.59182	0.0779354	7.59373	3.10822e-14	6.37186e-12	3026.83	3023.64	2942.75	2786.19	3152.26	4064.03	5185.77	4531.41	4218.07
76	Atxn2l	3812.01	-0.527943	0.0696662	-7.57819	3.50418e-14	7.08905e-12	4245.3	4669.62	4288.76	4078.55	4782.18	3046.54	2855.84	3032.62	3308.7
77	Rpl13a	7825.49	0.421044	0.0557411	7.55356	4.23523e-14	8.45671e-12	6605.89	6641.01	6892.21	7134.89	6733.74	8732.61	9474.29	9576.14	8638.6
78	Nt5m	816.935	0.680554	0.0903604	7.53155	5.01428e-14	9.88392e-12	709.119	714.178	601.275	563.19	632.97	957.937	1074.51	1084.46	1014.78
79	Slc25a3	8531.77	0.471887	0.0627998	7.51415	5.72833e-14	1.11485e-11	7028.44	7251.65	7599.52	7233.33	7290.02	9235.9	11060.8	10360.1	9726.17
80	Rps29	10085.7	-0.541464	0.0720926	-7.51067	5.88259e-14	1.13056e-11	12507.9	11633.9	11239.6	12694.7	10498.4	7576.14	7632.9	8387.45	8600.12
81	Brk1	4044.22	0.504921	0.0672539	7.50768	6.01856e-14	1.14241e-11	3591.61	3333.18	3229.67	3426.07	3467.03	4601.08	5423.82	4634.78	4690.75
82	Slirp	310.532	1.0704	0.142752	7.49831	6.46469e-14	1.21213e-11	235.327	240.877	179.634	204.901	181.993	374.241	552.27	405.576	419.967
83	A930013F10Rik	183.591	-1.45399	0.194463	-7.47694	7.60706e-14	1.40914e-11	278.209	326.451	197.098	265.569	210.608	95.2974	65.9209	89.3493	123.815
84	Cnih2	4413.5	0.431821	0.0578985	7.45824	8.76847e-14	1.60494e-11	3613.58	3930.09	3612.64	3961.79	3985.53	5139.11	4985.81	5405.63	5087.29
85	Napa	7689.63	0.426157	0.057231	7.44626	9.60251e-14	1.73693e-11	6662.37	6736.09	6545.41	6666.71	6745.19	8693.9	9869.08	8760.61	8527.34
86	Folh1	573.981	-1.03257	0.138771	-7.4408	1.00078e-13	1.78918e-11	658.916	650.789	651.173	1046.25	706.225	393.102	367.692	349.513	342.164
87	Gnai1	7068.41	0.504401	0.0678313	7.43611	1.03695e-13	1.83253e-11	6096.54	5960.64	6670.16	5531.17	5542.2	8419.92	8933.74	8348.9	8112.39
88	Rpl10a	2303.43	0.489523	0.0658695	7.4317	1.0721e-13	1.87313e-11	1842.87	1985.12	1941.05	1912.79	2083.19	2773.55	2932.75	2733.04	2526.49
89	Rps9	5391.04	0.50982	0.0687182	7.419	1.1801e-13	2.03866e-11	4846.69	4626.31	4288.76	4828.33	4090.84	6635.08	6808.89	6299.12	6095.38
90	Rbm25	5133.51	-0.52727	0.0712302	-7.40234	1.33806e-13	2.28585e-11	5880.04	6140.24	6189.89	5706.31	5794.02	4387.65	4491.41	3626.53	3985.5
91	Rps27l	205.766	1.12929	0.153448	7.35944	1.84677e-13	3.12023e-11	179.894	142.624	135.973	101.878	112.172	287.877	287.854	307.467	296.152
92	Psmb4	2514.34	0.588543	0.0800909	7.34843	2.00541e-13	3.35144e-11	1885.75	2030.55	2133.15	2141.73	2083.19	2757.67	3315.82	3425.06	2856.11
93	Txn1	1677.93	0.564218	0.076827	7.34401	2.07284e-13	3.42687e-11	1547.93	1462.16	1297.36	1314.11	1295.7	1965.51	2204.69	2045.4	1968.49
94	Cav2	1611.6	0.529846	0.0723335	7.32505	2.38814e-13	3.90613e-11	1438.11	1366.02	1355.99	1362.19	1208.71	1783.85	2003.99	2047.15	1938.37
95	Ttc9b	1337.72	0.778316	0.106285	7.32293	2.42609e-13	3.92643e-11	916.207	1018.44	987.987	991.307	1161.78	1516.82	1520.57	2090.07	1836.31
96	R3hdm1	8993.88	-0.352376	0.0482202	-7.30763	2.7189e-13	4.35448e-11	10129.5	10009.1	9793.8	9518.15	10311.8	7742.91	7977.89	7926.68	7535.14
97	Psma7	1786.71	0.847062	0.115976	7.30379	2.79766e-13	4.43444e-11	1390	1352.29	1279.89	1395.38	1176.66	1932.75	3016.98	2056.79	2479.65
98	Pebp1	7796.07	0.459193	0.0629443	7.29524	2.98131e-13	4.6773e-11	6376.84	6966.4	6498.01	7098.26	6476.21	8407.01	9313.15	9817.91	9210.83
99	Col27a1	229.72	-1.09664	0.150867	-7.26892	3.62362e-13	5.6276e-11	337.825	328.564	254.482	265.569	318.202	120.114	128.912	132.272	181.539
101	Svop	4951.71	0.474885	0.0653596	7.26573	3.71035e-13	5.64819e-11	4245.3	4396	4247.6	3927.45	4285.42	5594.75	5458.98	6437.53	5972.4
100	Map4k4	5173.31	-0.427517	0.0588354	-7.26633	3.69389e-13	5.64819e-11	6032.74	5955.36	5811.91	5874.58	5515.88	4613.98	4009.45	4433.3	4312.61
102	Sdhaf4	383.625	0.751313	0.103544	7.25601	3.98675e-13	6.00943e-11	329.458	308.491	274.441	294.187	264.405	466.56	542.748	507.189	465.143
103	Rrbp1	3005.22	-0.523962	0.0726098	-7.21614	5.34856e-13	7.98389e-11	3671.1	3157.81	3350.67	3531.39	3666.19	2638.55	2452.26	2203.95	2375.07
104	Uba52	5034.05	0.398837	0.0554258	7.19588	6.20577e-13	9.17439e-11	4477.49	4497.42	4304.98	4347.56	4421.63	5976.93	6159.21	5704.34	5416.9
105	Cenpv	508.113	0.772059	0.107509	7.18131	6.90467e-13	1.01104e-10	359.789	375.049	331.824	457.878	408.626	644.25	741.243	621.065	633.297
106	Hook1	1959.84	-0.491206	0.0685312	-7.16763	7.63072e-13	1.10681e-10	2275.87	2391.86	2300.31	2148.59	2123.25	1672.67	1579.9	1462	1684.05
107	Prmt7	1048.67	0.55263	0.0772893	7.15015	8.66849e-13	1.24559e-10	836.718	910.683	814.59	926.059	855.024	1249.79	1404.85	1247.39	1192.97
108	Med28	1530.44	0.560506	0.078411	7.14831	8.78527e-13	1.25068e-10	1291.68	1268.83	1252.45	1245.43	1261.36	1604.17	1859.7	2079.56	1910.77
109	Prpf4b	3639.84	-0.419428	0.0587733	-7.13636	9.5835e-13	1.3518e-10	4171.04	4349.51	4062.97	3961.79	3950.05	3240.11	3032.36	2882.83	3107.92
110	Rpl39	1995.47	0.593174	0.0834555	7.10767	1.1802e-12	1.6496e-10	1779.07	1590	1558.08	1722.77	1489.14	2202.76	2786.25	2416.81	2414.39
111	Snap47	10877.8	0.435735	0.0613798	7.099	1.25666e-12	1.74064e-10	9522.9	9382.57	9107.69	9497.54	9511.71	12183.2	14231.6	12446.7	12016.7
112	Ssr2	1642.5	0.522749	0.0737881	7.08446	1.39586e-12	1.91619e-10	1424.51	1324.82	1339.77	1399.96	1389.56	1983.38	2225.2	1862.32	1832.96
113	Srrm1	4381.74	-0.530675	0.0750611	-7.06991	1.55034e-12	2.10943e-10	5371.73	5329.92	4739.09	4774.53	5165.63	3562.73	3920.83	3140.36	3430.85
114	Glrx3	151.012	1.63678	0.233316	7.01529	2.29475e-12	3.09489e-10	95.1767	68.671	111.024	56.0901	59.5198	147.909	305.433	259.288	255.996
115	Rbx1	2733.45	0.496562	0.0711309	6.98096	2.93165e-12	3.91948e-10	2160.83	2448.91	2276.61	2347.77	2324.7	3086.24	3656.41	3239.35	3060.24
116	Dcaf12l1	1721.93	0.492424	0.0707358	6.96146	3.36774e-12	4.4637e-10	1514.46	1588.94	1455.78	1340.44	1391.85	1906.94	2126.31	2097.08	2075.57
117	Tmem9	1722.31	0.403249	0.0579499	6.95858	3.43718e-12	4.51681e-10	1555.25	1570.98	1468.26	1466.36	1470.82	1959.55	2056.73	1953.42	1999.44
118	Snrnp70	6732.72	-0.643605	0.0926636	-6.94561	3.76841e-12	4.91011e-10	8456.09	9170.21	6902.19	7456.55	8088.96	4455.15	5324.94	4993.05	5747.36
119	Gas8	702.553	-0.681172	0.0981075	-6.94312	3.8354e-12	4.9554e-10	769.781	920.191	780.909	908.889	839	547.96	596.218	494.049	465.979
120	Erh	774.78	0.642598	0.0926799	6.93352	4.10484e-12	5.25932e-10	610.804	667.693	596.285	605.544	621.524	884.479	1139.7	907.508	939.488
121	Ccdc34	514.778	-0.879348	0.127163	-6.91514	4.67414e-12	5.93925e-10	505.169	560.989	747.228	739.474	676.465	387.145	356.705	310.971	348.857
122	Atp5g1	2112.11	0.597931	0.0869933	6.8733	6.27334e-12	7.90595e-10	1858.56	1909.05	1442.06	1733.07	1653.96	2413.21	2749.63	2751.43	2498.05
123	Tspan3	10432.2	0.388776	0.0565814	6.8711	6.37091e-12	7.96364e-10	9051.2	9230.43	8638.65	9761.97	9176.34	11585.6	12771.8	12104.2	11570
124	Ppib	1626	-0.559959	0.0815125	-6.8696	6.43823e-12	7.98288e-10	1722.59	2027.38	1983.46	1997.49	1756.98	1142.58	1276.67	1368.27	1358.62
125	Pex19	2749.49	0.34588	0.050476	6.85238	7.26313e-12	8.93365e-10	2518.52	2465.82	2340.23	2474.83	2468.93	3157.72	3123.18	3097.44	3098.72
126	Hk1	15180.4	-0.312986	0.045783	-6.83629	8.12696e-12	9.91683e-10	15949.9	16536	16586.2	16529.4	17504.5	13452.8	13450.8	13194.8	13418.9
128	Arxes2	1291.69	0.697024	0.102163	6.82269	8.93535e-12	1.07696e-09	1130.62	1094.51	895.675	1016.49	923.701	1558.51	1956.38	1449.74	1599.56
127	Nudt11	918.6	0.613099	0.0898683	6.8222	8.96593e-12	1.07696e-09	794.883	759.606	775.919	619.281	769.178	1067.13	1248.83	1091.46	1141.11
129	Pgam5	1505.81	0.490314	0.0719096	6.81847	9.20135e-12	1.09667e-09	1300.05	1327.99	1203.8	1279.77	1270.52	1596.23	1913.9	1860.57	1799.5
130	Mir3064	241.882	-1.08812	0.159824	-6.80822	9.88149e-12	1.16868e-09	305.402	394.066	279.431	299.91	304.466	113.166	194.1	136.652	149.749
131	Hnrnph3	548.383	-0.693595	0.101913	-6.80579	1.00496e-11	1.17948e-09	626.493	596.909	743.485	651.332	684.477	438.765	439.472	407.328	347.184
132	Mrps24	374.049	0.704808	0.103665	6.79888	1.05435e-11	1.22807e-09	268.796	287.362	288.163	302.2	314.768	453.655	443.135	545.731	462.633
133	Snrpd2	1170.24	0.544643	0.0802813	6.78418	1.16745e-11	1.34959e-09	988.374	1036.4	868.231	1038.24	928.279	1409.61	1515.45	1455.87	1291.69
134	Col5a1	597.935	-0.995592	0.146913	-6.77675	1.22912e-11	1.41028e-09	765.597	966.676	651.173	742.908	715.382	281.921	426.288	351.265	480.201
135	Map2k1	8672.18	0.299798	0.0442765	6.77104	1.27863e-11	1.45622e-09	7931.05	8088.38	7875.2	7761.04	7668.89	9416.57	9799.5	9838.06	9670.95
136	H2afv	1031.2	0.527358	0.0779677	6.76379	1.34424e-11	1.51968e-09	857.636	881.101	835.797	904.31	833.277	1154.49	1399.72	1211.47	1203.01
137	Cacng2	2652.39	-0.487134	0.0721759	-6.74925	1.48609e-11	1.66778e-09	3186.85	2844.03	3133.62	2827.4	3204.91	2112.42	1978.36	2330.97	2252.93
138	Limd2	1516.07	0.469469	0.0696325	6.7421	1.56112e-11	1.73304e-09	1328.29	1272	1216.27	1373.64	1283.11	1873.19	1901.45	1659.09	1737.59
139	Eif5a2	3909.76	0.415543	0.0616388	6.74158	1.56678e-11	1.73304e-09	3566.51	3435.66	3319.49	3406.62	3293.04	4517.69	4168.4	4583.09	4897.38
140	E130102H24Rik	182.712	-1.17147	0.173838	-6.7389	1.5959e-11	1.75264e-09	261.475	255.667	244.502	240.386	212.898	91.3266	146.491	76.2097	115.449
141	Map7	3433.79	-0.471487	0.0700252	-6.73311	1.66071e-11	1.81088e-09	4156.4	3709.29	3834.69	3717.97	4177.83	3003.85	2833.86	2544.7	2925.55
142	Serp2	1547.6	0.498927	0.0741386	6.72965	1.70066e-11	1.84139e-09	1312.6	1257.21	1313.57	1345.02	1311.72	1702.45	2093.35	1771.22	1821.25
143	Akap8	2764.33	-0.565874	0.0841391	-6.72546	1.75034e-11	1.88193e-09	3275.75	3684.99	3131.12	3159.36	2900.44	2103.49	2436.87	1968.31	2218.63
144	Aplp1	33107.7	0.376776	0.0560512	6.72199	1.79256e-11	1.91394e-09	28603.2	31658.4	27431.6	29773.5	28683.9	37751.6	37428.4	39744.7	36893.5
145	Rnh1	761.402	0.663124	0.0986841	6.71966	1.82149e-11	1.93141e-09	665.191	653.959	489.004	651.332	562.004	896.391	955.852	1012.63	966.259
146	Tcerg1	3234.48	-0.506827	0.0756615	-6.69861	2.10415e-11	2.21584e-09	3564.42	3698.72	3943.22	3658.45	3762.34	2619.68	2978.89	2302.93	2581.71
147	Xirp2	151.577	-1.02886	0.15392	-6.6844	2.31874e-11	2.42521e-09	188.262	214.465	218.305	206.045	153.378	96.29	107.671	91.1012	88.6783
148	Bri3	500.505	0.731133	0.109668	6.66676	2.61514e-11	2.71674e-09	352.468	376.106	450.332	415.525	342.239	603.55	697.296	698.151	568.88
149	Pdxp	4581.26	0.451734	0.0678937	6.65355	2.8611e-11	2.95231e-09	3713.98	3975.52	3880.84	4355.57	3764.62	5017.01	5647.95	5679.81	5196.04
150	Ndufa11	1787.12	0.457209	0.0687375	6.65153	2.90068e-11	2.97319e-09	1420.33	1585.77	1533.13	1616.31	1509.74	2098.53	2075.77	2281.03	1963.47
151	Ccdc39	709.887	-0.643544	0.0968334	-6.64588	3.01403e-11	3.06892e-09	841.948	922.304	696.082	851.654	912.255	573.769	565.454	499.305	526.214
152	2022-03-02	1935.74	0.457569	0.0689322	6.63796	3.18055e-11	3.21717e-09	1673.44	1767.48	1469.51	1728.49	1661.97	2154.12	2346.05	2309.94	2310.65
153	Cdk2ap1	922.297	0.623935	0.094056	6.63365	3.27478e-11	3.29083e-09	778.148	747.985	687.35	781.827	723.394	990.695	1341.12	1147.53	1102.62
154	Rpl27	1589.51	0.498197	0.075235	6.62188	3.54647e-11	3.54072e-09	1338.75	1359.68	1373.45	1300.37	1346.06	1629.98	1962.24	2016.49	1978.53
155	Eef1e1	721.832	0.648812	0.0980598	6.61649	3.67836e-11	3.6487e-09	574.198	576.836	530.17	628.438	572.305	929.149	1034.22	887.361	763.804
156	Cyb561	2294.28	0.376539	0.0569533	6.61136	3.80813e-11	3.7532e-09	2031.13	2056.96	2000.92	1967.73	2072.89	2507.51	2696.16	2762.82	2552.43
157	Atp6ap2	9644	0.510567	0.0773351	6.60201	4.05627e-11	3.97231e-09	8251.09	8260.59	8572.53	8034.62	7447.98	11262	13444.2	10516.1	11007
158	Ndufb8	3531.29	0.415976	0.0631612	6.58595	4.51994e-11	4.39836e-09	3169.07	3102.87	2800.54	3315.04	2985.14	3900.24	4223.33	4163.5	4121.87
159	Rgs10	865.984	0.592211	0.089979	6.58167	4.65205e-11	4.49845e-09	680.88	706.783	663.648	769.236	713.092	1069.12	1215.14	1040.66	935.305
160	Cox6b1	5844.58	0.584209	0.0888215	6.57733	4.78964e-11	4.60255e-09	5129.08	5017.21	4489.6	4664.64	4616.21	7135.39	8627.57	6353.44	6568.05
161	Pdap1	4461.26	-0.468833	0.0714333	-6.56323	5.26537e-11	5.02827e-09	4904.22	4986.57	5142.02	5360.61	5053.46	3558.76	4221.86	3484.62	3439.21
162	Chchd6	1127.13	0.453749	0.0691969	6.55736	5.4767e-11	5.1978e-09	1003.02	932.869	930.604	1018.78	955.75	1315.3	1420.96	1306.95	1259.9
163	Rps15	6331.65	0.535351	0.0817469	6.54888	5.797e-11	5.46803e-09	5746.16	5572.91	4595.64	5497.97	4974.48	7676.4	8260.62	7895.15	6765.48
164	Scamp3	161.528	-1.58607	0.243397	-6.51639	7.20193e-11	6.75181e-09	209.18	206.013	202.088	275.872	254.104	65.5169	35.1578	112.125	93.6978
167	2410015M20Rik	993.416	0.639281	0.0983565	6.49964	8.05146e-11	7.36853e-09	752.001	831.447	674.875	797.853	923.701	1313.32	1325.74	1234.25	1087.56
166	2010107E04Rik	1784.06	0.634106	0.0975222	6.50217	7.91682e-11	7.36853e-09	1480.99	1529.78	1399.65	1467.5	1286.54	1840.43	2638.3	2259.14	2154.21
168	Prmt1	1739.6	0.4255	0.0654623	6.49993	8.03595e-11	7.36853e-09	1469.49	1497.03	1578.03	1579.68	1425.04	1968.49	2147.55	2078.68	1912.44
165	Rnf187	8377.76	0.311097	0.0478635	6.49967	8.04951e-11	7.36853e-09	7524.19	7423.86	7512.19	7732.42	7650.58	9051.26	9669.12	9721.55	9114.62
169	Ndufc1	864.939	0.578677	0.089094	6.49513	8.29615e-11	7.54753e-09	686.109	744.816	654.916	746.342	715.382	920.215	1130.91	1166.8	1018.96
170	Ndufa12	2064.46	-0.675538	0.104125	-6.48777	8.71178e-11	7.87903e-09	1881.57	2572.52	2519.87	2765.59	2641.76	1387.77	1645.82	1646.83	1518.41
172	Snx17	2251.37	0.434768	0.0670727	6.48203	9.04942e-11	8.08924e-09	2055.19	2055.9	1813.8	1886.46	1922.95	2446.96	2662.47	2810.12	2608.48
171	Col11a2	587.999	-0.843699	0.130155	-6.48226	9.03593e-11	8.08924e-09	840.902	848.35	608.76	673.081	689.056	328.577	378.679	468.646	455.94
173	Firre	1657.55	-0.633566	0.0979934	-6.4654	1.01031e-10	8.97889e-09	2079.25	2373.9	1752.68	1804.04	1832.52	1144.56	1276.67	1262.28	1392.08
174	Apln	1278.01	0.387278	0.0600491	6.44935	1.12328e-10	9.92555e-09	1123.29	1152.62	1110.24	1089.75	1144.61	1494.98	1497.87	1413.82	1474.9
175	Mpc2	1652.28	0.616961	0.0957539	6.44319	1.16988e-10	1.02783e-08	1133.75	1294.18	1459.53	1364.48	1428.47	1733.22	2192.23	2245.12	2019.52
176	Selk	3114.27	0.499831	0.0776327	6.43841	1.20729e-10	1.05466e-08	2767.45	2699.3	2649.6	2648.83	2386.51	3787.08	4215.27	3501.27	3373.12
177	Bola2	379.413	0.895004	0.139124	6.43314	1.24992e-10	1.08573e-08	263.566	348.637	223.295	230.084	305.611	511.231	448.262	591.282	492.75
178	Aurkaip1	1414.55	0.451622	0.0703492	6.41972	1.36523e-10	1.17924e-08	1222.65	1262.49	1192.57	1188.19	1214.43	1616.08	1826.74	1681.87	1525.94
179	Mlycd	712.037	0.519018	0.0808935	6.41606	1.39842e-10	1.20116e-08	639.044	605.361	535.16	583.795	620.379	914.259	861.366	819.911	829.058
180	Atp5j2	2744.66	0.589315	0.0918732	6.41444	1.41343e-10	1.20731e-08	2526.89	2401.37	1897.38	2372.95	2009.94	3160.7	3678.38	3462.72	3191.58
181	Slc25a33	1048.52	0.484266	0.0756392	6.40232	1.5303e-10	1.29991e-08	962.226	817.713	904.407	926.059	843.578	1180.3	1284.72	1311.33	1206.36
182	Ndufa4	6559.6	0.499046	0.0784902	6.35806	2.04312e-10	1.72598e-08	5715.83	5345.77	5486.32	5817.34	5345.33	7343.85	9255.29	7483.44	7243.17
183	Prdx1	4578.63	0.523977	0.082475	6.35317	2.10927e-10	1.77214e-08	3830.08	4005.1	3843.42	4036.2	3449.86	5424.01	6454.38	5062.25	5102.35
184	Tmem179	3399.97	0.434115	0.0683754	6.34899	2.16735e-10	1.81103e-08	2859.49	3124	2821.75	2830.83	3068.7	3714.61	3819.75	4404.39	3956.22
185	Tmem134	432.831	0.591332	0.0932344	6.34243	2.26171e-10	1.87966e-08	376.523	312.717	350.536	382.328	344.528	516.194	527.367	563.251	522.031
186	Ddx46	2944.75	-0.379999	0.059944	-6.33923	2.30917e-10	1.90879e-08	3187.9	3296.21	3534.05	3246.36	3149.97	2492.62	2518.91	2407.17	2669.55
187	Ndufab1	1650.63	0.484958	0.0766868	6.32387	2.55087e-10	2.09731e-08	1375.36	1410.4	1328.54	1506.42	1389.56	1836.46	2233.25	1882.47	1893.2
188	Col24a1	151.971	-1.58148	0.250253	-6.31955	2.6233e-10	2.14539e-08	249.97	328.564	179.634	153.389	168.258	67.5023	107.671	51.6824	61.0709
189	Hnrnpa1	304.671	-0.840164	0.132991	-6.31747	2.65885e-10	2.16295e-08	408.946	362.371	392.949	362.869	369.709	199.529	274.67	176.071	194.925
190	Cstb	533.838	0.519915	0.0823372	6.31446	2.71101e-10	2.19378e-08	465.425	423.647	456.57	453.3	439.53	598.586	646.024	680.631	640.826
191	Cnep1r1	1037.97	0.565626	0.0896685	6.30797	2.82725e-10	2.27586e-08	857.636	925.473	905.655	765.802	824.12	1202.14	1458.32	1170.3	1232.29
192	B230206H07Rik	76.1136	-1.31763	0.209239	-6.29727	3.02935e-10	2.42585e-08	115.049	92.9699	122.251	85.8522	103.015	34.7438	42.4823	36.7909	51.8684
193	Gemin7	519.946	0.551034	0.0875633	6.29297	3.1144e-10	2.48103e-08	428.818	440.551	415.404	417.814	452.121	574.762	637.235	692.895	619.911
194	2410004B18Rik	624.925	0.510258	0.0811172	6.29037	3.16707e-10	2.50998e-08	536.546	511.335	548.882	518.547	515.075	693.884	799.107	783.996	716.955
195	Zfp605	866.385	-0.486251	0.0774654	-6.27701	3.45142e-10	2.72131e-08	974.777	973.015	1044.12	1050.83	920.267	733.591	689.239	657.856	753.765
196	Wrb	1721.52	0.405733	0.0646696	6.27395	3.52007e-10	2.76128e-08	1611.73	1557.25	1414.62	1514.43	1421.61	1984.37	1937.34	2081.31	1971
197	Mta3	2680.91	-0.580681	0.0926906	-6.26472	3.73508e-10	2.91507e-08	3032.06	2864.11	3435.5	3068.93	3317.08	2345.7	1713.21	2114.6	2237.03
198	Txlnb	99.4144	-1.2476	0.199339	-6.25867	3.88278e-10	3.01504e-08	90.9931	135.229	157.18	159.113	127.052	52.6121	53.4691	62.1941	56.888
199	Zfp445	6557.47	-0.361448	0.057844	-6.24867	4.13971e-10	3.19839e-08	7305.6	7610.85	7476.02	7004.39	6972.97	5481.58	5475.09	5569.44	6121.31
200	Snrpg	333.995	0.76788	0.123077	6.23901	4.40352e-10	3.38521e-08	311.678	238.764	223.295	272.438	225.488	415.933	441.67	482.661	394.033
201	Kbtbd7	2218.37	0.518144	0.0831561	6.23097	4.63551e-10	3.54582e-08	2117.94	1981.95	1803.82	1619.74	1779.87	2696.12	2658.81	2470.25	2836.87
202	Unc50	984.626	0.468559	0.0754008	6.21424	5.15743e-10	3.92552e-08	894.243	848.35	827.065	861.956	774.901	1094.93	1229.79	1108.98	1221.42
203	Ccdc124	2425.62	-0.561255	0.0903381	-6.21283	5.20392e-10	3.9414e-08	2746.53	2798.61	2603.45	3118.15	2887.85	1817.6	1632.64	2217.96	2007.81
204	Ccdc9	1567.28	-0.518891	0.0835591	-6.20987	5.30301e-10	3.99675e-08	1903.53	1807.63	1639.16	1707.89	1993.91	1117.76	1242.97	1370.9	1321.81
205	Tmem256	624.358	0.555737	0.0897987	6.1887	6.06632e-10	4.54974e-08	472.746	520.843	532.665	558.612	499.05	701.825	805.699	822.539	705.243
207	Mapk1ip1l	1299.56	-0.409609	0.0662497	-6.18281	6.29725e-10	4.67803e-08	1358.62	1414.62	1574.29	1462.92	1490.28	1097.9	1071.58	1108.98	1116.84
206	Snrpd3	2234.21	-0.68625	0.110994	-6.18278	6.29823e-10	4.67803e-08	2468.32	2565.12	3232.16	2700.34	2465.49	1886.09	1919.76	1457.62	1413
208	Oprl1	1786.67	0.369653	0.0598398	6.17738	6.51746e-10	4.8176e-08	1487.27	1660.78	1556.83	1615.17	1586.43	2039.96	1966.64	2062.92	2104.02
209	Mdh1	25750.4	0.455678	0.0738081	6.17382	6.66599e-10	4.88046e-08	21267.3	22798.8	22611.4	22338.7	21495.8	28233.8	35547.5	28652.2	28807.9
210	B3gat3	3861.27	0.388069	0.0628506	6.17447	6.63877e-10	4.88046e-08	3234.96	3447.28	3131.12	3687.07	3477.33	4302.28	4569.78	4566.45	4335.2
211	Ldb1	2733.44	-0.346425	0.0561382	-6.17094	6.78862e-10	4.94669e-08	3006.96	3133.51	2924.04	3126.16	2907.31	2374.49	2280.86	2483.38	2364.2
212	Prpf39	1690.72	-0.66537	0.108492	-6.13288	8.63004e-10	6.25882e-08	2022.77	2264.03	1909.86	2074.19	1845.11	1255.74	1589.43	1040.66	1214.73
213	Ddx5	36683	-0.420537	0.0686089	-6.12947	8.81707e-10	6.36443e-08	39759.8	41059.9	45154.3	39767.9	40898.1	30030.6	34657.5	28518.2	30300.4
214	B630019K06Rik	1203.81	0.568329	0.092809	6.12364	9.14601e-10	6.57102e-08	1069.95	1038.52	992.977	859.667	994.667	1504.9	1688.31	1336.74	1348.58
215	Gt(ROSA)26Sor	238.762	1.07811	0.176509	6.10794	1.00924e-09	7.21722e-08	240.557	133.116	159.675	125.917	139.642	306.738	394.06	315.35	333.798
216	Cc2d2a	1135.71	-0.408273	0.0668749	-6.10503	1.02781e-09	7.31603e-08	1319.92	1232.91	1360.98	1233.98	1229.31	981.761	943.401	930.284	988.846
218	Tmem59l	7939.91	0.38405	0.0629483	6.10104	1.05383e-09	7.43243e-08	6654	6960.07	7110.51	7290.57	6947.79	8166.78	9132.97	9660.23	9536.26
217	Eef1a2	35755.8	-0.310502	0.0508881	-6.10166	1.0497e-09	7.43243e-08	37730.8	38853	37846.6	39139.4	42046.1	30573.6	32455.8	31649.8	31507.6
219	Elp5	1712.21	0.466549	0.0765014	6.09857	1.07024e-09	7.51365e-08	1500.86	1517.1	1483.23	1445.75	1373.53	1945.65	2313.09	1952.54	1878.14
220	Tmem246	2290.01	0.415874	0.0682035	6.09754	1.0771e-09	7.52748e-08	1915.04	1996.74	2023.38	1921.94	2115.24	2379.46	2822.88	2718.15	2717.24
221	Supt16	2800.09	-0.417081	0.0685648	-6.08302	1.17942e-09	8.20525e-08	2974.53	3064.84	3395.58	3185.69	3140.81	2387.4	2577.51	2167.16	2307.31
222	Tuba1b	7523.93	0.541965	0.0891267	6.08084	1.19557e-09	8.28016e-08	6375.79	7013.95	5911.71	5931.81	6048.12	7628.75	10106.4	10016.8	8682.11
223	Hnrnpdl	5700.47	-0.486979	0.0801259	-6.07768	1.21937e-09	8.40709e-08	6284.8	6690.66	6784.93	6579.71	6323.97	4447.21	5500.73	4114.45	4577.81
224	Map2k7	3440.06	-0.29454	0.0485868	-6.06214	1.3432e-09	9.21953e-08	3801.84	3814.94	3744.87	3613.81	3762.34	3009.81	3025.03	3136.86	3051.03
225	Hacd3	6490.62	0.366514	0.0604842	6.05966	1.36411e-09	9.32142e-08	5385.33	6227.93	5738.31	5813.91	5592.57	7155.24	7900.98	7189.11	7412.17
226	Rpl13	3737.29	0.429671	0.0710023	6.05151	1.43499e-09	9.76235e-08	3320.73	3054.27	3035.07	3358.54	3422.39	4000.5	4548.54	4747.78	4147.8
227	Dhps	769.757	0.472423	0.0782198	6.03968	1.54416e-09	1.04588e-07	675.65	664.524	649.926	665.068	629.536	833.852	993.94	928.532	886.783
228	Hddc3	599.899	-0.855869	0.141725	-6.03893	1.5514e-09	1.04617e-07	714.348	709.952	610.007	1043.96	666.163	413.948	469.503	406.452	364.752
229	F420014N23Rik	66.2083	-1.20013	0.198799	-6.03692	1.5708e-09	1.05463e-07	93.0849	82.4051	94.8068	85.8522	85.8458	37.7219	36.6227	38.5428	40.9928
230	Mbd3	2387.08	0.488083	0.0810647	6.0209	1.73447e-09	1.15945e-07	2081.34	2202.75	1806.32	2136	1896.62	2562.11	2789.18	3130.73	2878.7
231	Ly6a	538.345	0.582301	0.096767	6.01755	1.77073e-09	1.17857e-07	481.113	421.534	424.136	495.653	382.3	628.367	687.774	630.701	693.531
233	Hnrnpm	4655.24	-0.387163	0.064642	-5.98934	2.10692e-09	1.39241e-07	5230.54	5248.57	5284.23	4839.77	5394.55	3563.72	4007.26	4155.62	4172.9
232	Ccdc176	220.321	-0.85377	0.142554	-5.98909	2.11012e-09	1.39241e-07	221.73	254.611	286.915	288.463	323.925	141.953	164.07	131.396	169.827
234	Mzt1	3289.3	0.403508	0.0673977	5.98697	2.13791e-09	1.40471e-07	3192.08	2799.66	2963.96	2782.76	2645.2	3764.25	4005.79	3800.85	3649.19
235	Endod1	4787.76	0.264984	0.0443015	5.98138	2.21251e-09	1.44755e-07	4356.17	4375.92	4396.04	4423.11	4419.34	5339.63	5371.08	5166.49	5242.06
236	Akr1a1	9064.24	0.33541	0.0561215	5.9765	2.27977e-09	1.48523e-07	8049.23	8163.39	8334.27	8447.86	7605.94	9986.37	10969.2	10155.2	9866.71
237	Npdc1	4225.77	0.375752	0.0628934	5.97442	2.30904e-09	1.49166e-07	3633.45	3862.48	3661.29	3738.58	3764.62	4662.62	4555.86	5381.1	4771.9
238	Rad23b	11189	-0.447257	0.0748614	-5.97446	2.30847e-09	1.49166e-07	12323.8	11642.4	14201.1	12721	12578.1	9483.08	10296.8	8451.39	9003.35
239	Slc35b1	1169.06	0.452854	0.0759062	5.96597	2.4319e-09	1.56445e-07	1026.03	1043.8	961.79	970.702	1020.99	1268.65	1530.1	1391.92	1307.59
240	Cnot3	1306.75	-0.372488	0.0624503	-5.96455	2.45304e-09	1.57148e-07	1423.47	1403	1509.42	1405.69	1528.06	1118.75	1122.85	1151.91	1097.6
241	Trove2	2846.24	0.446769	0.0749289	5.96257	2.48296e-09	1.58405e-07	2657.63	2589.42	2348.96	2306.56	2348.74	3522.03	3011.12	3239.35	3592.31
242	Jtb	783.817	0.522809	0.0877329	5.9591	2.53629e-09	1.61138e-07	652.64	727.912	682.36	603.255	616.945	845.764	1023.97	966.199	935.305
245	Arl16	735.137	0.454895	0.0763652	5.95684	2.57155e-09	1.62298e-07	617.08	642.338	636.204	634.162	627.247	847.749	947.795	848.818	814.836
243	Cops8	2730.78	0.3865	0.0648921	5.95605	2.58411e-09	1.62298e-07	2573.96	2380.24	2340.23	2259.63	2459.77	3073.34	3386.87	3145.62	2957.34
244	Epb4.1l2	3423.97	-0.331606	0.0556768	-5.95591	2.58621e-09	1.62298e-07	3729.67	3581.45	3839.68	3984.69	3702.82	3139.85	2924.69	2974.81	2938.1
246	Smarcc2	12495.7	-0.287244	0.0482496	-5.9533	2.62793e-09	1.64246e-07	13077.9	13335.9	13714.6	14141.6	13657.5	11556.8	10714.3	11110	11152.5
247	Safb2	1761.06	-0.526853	0.0885547	-5.94946	2.69033e-09	1.67465e-07	2064.6	2213.32	1745.19	2006.65	2162.17	1223.98	1481.75	1423.46	1528.45
248	Mpnd	1635.89	0.497458	0.0837031	5.94313	2.79634e-09	1.73362e-07	1408.82	1508.65	1147.66	1461.78	1386.12	1812.64	1957.85	2001.6	2037.93
249	Dexi	976.968	0.598795	0.100877	5.93589	2.92262e-09	1.80463e-07	727.945	900.118	673.628	798.998	874.483	1081.03	1152.15	1342.87	1241.5
250	Maf1	1714.05	0.406604	0.0685299	5.93323	2.97026e-09	1.82671e-07	1476.81	1470.61	1435.82	1493.83	1611.61	1818.59	2120.45	2041.89	1956.78
251	Rpp25l	257.566	0.680978	0.114891	5.92719	3.08154e-09	1.88011e-07	210.226	195.448	188.366	224.36	196.873	307.731	314.223	369.661	311.211
252	Asna1	2355.6	0.420701	0.0709734	5.92758	3.07428e-09	1.88011e-07	2007.08	2238.67	1914.85	1909.35	2166.75	2780.5	2908.57	2696.25	2578.36
253	Tomm22	1856.62	0.489745	0.0827166	5.92076	3.20464e-09	1.94749e-07	1691.22	1630.14	1521.9	1632.34	1394.14	2164.04	2514.51	2085.69	2075.57
254	Tceal5	3410.78	-0.564707	0.0954684	-5.91512	3.31632e-09	2.00742e-07	3736.99	3783.24	4422.24	4069.39	3912.28	2761.64	3250.63	2354.62	2406.03
255	Fabp3	3342.37	-0.633231	0.107069	-5.91426	3.33376e-09	2.01006e-07	3619.85	3502.22	4412.26	4437.99	3875.65	2502.55	3166.4	2288.04	2276.35
256	Pop5	1155.34	0.517272	0.0875663	5.9072	3.47971e-09	2.08987e-07	997.787	992.031	948.068	931.783	978.642	1399.68	1627.51	1270.16	1252.37
257	Prpf38b	2185.31	-0.511767	0.0866536	-5.9059	3.50734e-09	2.09827e-07	2482.96	2339.04	2687.03	2506.88	2585.68	1732.23	2099.21	1575	1659.79
258	Chmp1a	2379.23	0.408546	0.0691912	5.9046	3.53509e-09	2.10667e-07	2123.17	2249.24	1984.71	2066.18	1960.72	2586.93	2648.55	2999.33	2794.2
259	Bmp1	1612.14	-0.529927	0.0897609	-5.90376	3.55303e-09	2.10918e-07	1944.32	2033.72	1594.25	1791.45	1973.31	1141.58	1368.96	1257.02	1404.63
261	Rps11	3375.21	0.401644	0.0680642	5.90096	3.61394e-09	2.13019e-07	2821.83	2840.86	2983.92	3096.4	3028.64	3721.56	4332.47	3928.74	3622.42
260	Safb	3738.98	-0.406298	0.068854	-5.90086	3.61613e-09	2.13019e-07	4317.47	4187.87	4266.31	3906.85	4308.31	2779.51	3350.98	3270.01	3263.53
263	Eid2	1006.13	0.532315	0.090395	5.88877	3.89089e-09	2.27462e-07	875.417	827.221	708.556	861.956	924.845	1181.29	1352.11	1130.01	1193.81
262	Sox9	1306.13	-0.551905	0.0937123	-5.88936	3.87697e-09	2.27462e-07	1345.02	1351.23	1559.32	1678.12	1673.42	968.856	1123.58	1099.35	956.22
264	Sirt3	1711.07	0.427245	0.0727157	5.87555	4.21449e-09	2.45446e-07	1593.95	1518.16	1341.02	1462.92	1501.73	1843.41	1960.05	2149.64	2028.72
265	Tmem109	1080.98	0.518257	0.0882531	5.87239	4.29554e-09	2.49222e-07	838.81	913.852	864.489	928.348	988.944	1174.34	1273.74	1502.29	1244.01
266	Gamt	246.207	0.682424	0.11645	5.86025	4.62161e-09	2.66598e-07	211.271	204.956	169.654	200.322	183.138	303.76	314.223	340.754	287.786
267	Olfm3	2341.14	0.57185	0.0975859	5.85996	4.62971e-09	2.66598e-07	2394.06	2013.64	1821.29	1656.38	1737.52	2989.95	2872.68	2784.72	2800.06
268	Eif5a	7714.63	0.434689	0.0741888	5.85923	4.65022e-09	2.6678e-07	6473.06	6838.57	6494.27	6967.76	6587.23	9021.48	10271.2	8901.64	7876.47
269	Stoml1	1621.3	0.413798	0.0707283	5.85053	4.90005e-09	2.80068e-07	1307.37	1399.83	1440.81	1507.56	1410.16	1710.39	1894.86	2001.6	1919.13
270	Sap30l	710.044	0.46261	0.0792142	5.83999	5.22049e-09	2.97278e-07	589.887	639.168	603.77	562.046	643.271	887.457	782.261	840.934	841.607
271	Fyco1	2068.66	-0.455677	0.078088	-5.83543	5.3653e-09	3.04397e-07	2284.24	2458.42	2331.5	2409.58	2272.05	1936.72	1526.43	1599.53	1799.5
272	Gtf2f1	3083.62	-0.486016	0.0834295	-5.82547	5.69534e-09	3.21933e-07	3265.29	3558.21	3621.37	3766.05	3454.43	2570.05	2939.34	2269.65	2308.14
274	2610301B20Rik	1516.75	0.349859	0.0600929	5.82197	5.81588e-09	3.26348e-07	1315.74	1370.25	1403.39	1367.91	1303.71	1700.46	1809.16	1699.39	1680.7
273	Ccdc66	819.537	-0.559505	0.0960942	-5.82247	5.7984e-09	3.26348e-07	896.335	922.304	1111.49	868.824	983.221	678.001	714.143	580.77	620.748
275	Aprt	523.089	0.590946	0.101659	5.813	6.13639e-09	3.4308e-07	434.048	483.866	375.485	461.312	378.866	682.964	659.941	648.22	583.101
276	Dusp28	607.273	0.547071	0.0941468	5.81084	6.21619e-09	3.46282e-07	492.618	454.285	582.563	494.509	497.906	665.096	720.002	779.616	778.863
277	Ackr1	948.066	0.627104	0.10797	5.80813	6.31736e-09	3.49878e-07	731.083	857.859	782.156	653.621	793.215	1099.89	1439.27	1068.69	1106.81
278	Scaf4	1121.81	-0.438803	0.0755529	-5.8079	6.32624e-09	3.49878e-07	1307.37	1320.6	1253.7	1141.26	1324.31	963.893	860.633	938.168	986.337
279	Pef1	1848.06	0.464005	0.0799343	5.80482	6.44336e-09	3.55078e-07	1671.35	1719.94	1591.76	1473.22	1451.37	1975.43	2353.37	2303.81	2092.31
280	Pnn	3301.76	-0.440112	0.076036	-5.78821	7.11416e-09	3.90643e-07	3608.35	3878.32	3693.72	3872.51	3642.15	2768.59	3149.55	2425.57	2677.08
281	Cdk11b	3325.69	-0.449344	0.0777329	-5.78061	7.44286e-09	4.07238e-07	3532	3673.37	4040.52	3943.48	3686.79	2752.7	3155.41	2480.76	2666.2
282	Gosr2	3058.15	0.347268	0.0601211	5.77614	7.64333e-09	4.15525e-07	2767.45	2781.7	2571.01	2940.72	2578.81	3404.89	3422.76	3596.75	3459.29
283	Elavl3	10423.4	-0.307623	0.0532586	-5.77603	7.64837e-09	4.15525e-07	11019.6	11179.6	11862.1	11360	11558.3	9194.21	8634.17	9743.45	9259.35
284	Arxes1	502.218	0.545372	0.0945303	5.76928	7.96087e-09	4.3098e-07	398.487	381.388	427.878	406.367	472.724	593.623	667.266	599.166	573.062
285	Rmnd5b	1261.78	0.466442	0.0809038	5.76539	8.14695e-09	4.39507e-07	1201.74	1125.15	1007.95	1093.18	964.907	1382.8	1497.14	1589.02	1494.15
286	Fam69b	1314.22	0.503965	0.087422	5.76474	8.17829e-09	4.39655e-07	1066.82	1174.8	1145.17	1151.56	1002.68	1479.09	1379.21	1717.78	1710.82
287	Nt5c3	1584.67	0.444161	0.0770836	5.76207	8.30899e-09	4.45124e-07	1355.48	1385.04	1400.9	1342.73	1347.21	1768.96	2146.09	1718.66	1796.99
288	Sult4a1	13721.1	0.32088	0.055717	5.75911	8.45589e-09	4.51421e-07	12539.3	12395.6	11963.1	12152.1	12717.8	15230.7	16483.1	15755.3	14252.9
289	C1d	1437.98	0.542053	0.0941725	5.75596	8.61506e-09	4.58327e-07	1269.72	1205.44	1198.81	1231.69	1073.64	1691.53	2096.28	1597.78	1576.97
290	Cdip1	7906.54	0.275054	0.0479157	5.74038	9.44658e-09	5.00831e-07	7135.12	7413.29	7140.45	7114.29	7355.27	8479.48	9030.42	9005.88	8484.67
291	Clpp	1031.21	0.43773	0.0763815	5.73084	9.99335e-09	5.27999e-07	991.511	811.374	893.18	874.548	883.639	1161.44	1199.76	1283.3	1182.1
292	Sdcbp	6956.01	0.360733	0.0629625	5.72933	1.00829e-08	5.30907e-07	6637.27	6403.3	5952.87	6286.67	5600.58	7633.71	8334.59	7936.32	7818.75
293	Eif5b	5096	-0.537389	0.0938445	-5.72638	1.02596e-08	5.38369e-07	5566.27	5660.6	6736.28	5698.3	5908.48	3818.84	4962.38	3652.81	3860.01
294	S100a6	266.94	0.666573	0.116459	5.72367	1.04249e-08	5.45181e-07	215.455	217.634	234.522	216.348	175.125	302.768	335.464	351.265	353.877
295	Cdc7	554.773	-0.634121	0.111345	-5.69511	1.23294e-08	6.42592e-07	630.677	750.098	614.997	675.371	624.957	401.043	518.577	373.165	404.072
296	Srrm2	14326.3	-0.579797	0.101867	-5.69172	1.25762e-08	6.53243e-07	17886.9	19564.9	14401.9	14936	17192.1	12522.7	9706.48	10368.9	12357.2
297	Cuta	890.941	0.500156	0.087985	5.68455	1.31154e-08	6.78953e-07	821.03	783.905	732.258	644.464	779.48	1032.39	1084.03	1155.41	985.5
298	Fubp3	1084.6	-0.421386	0.0741916	-5.6797	1.3493e-08	6.96155e-07	1228.93	1312.14	1208.79	1245.43	1113.71	949.003	848.182	904.005	951.2
299	0610011F06Rik	562.451	0.555676	0.0979232	5.67461	1.39004e-08	7.14778e-07	475.884	471.188	481.519	497.943	400.614	596.601	678.252	748.957	711.099
300	Banf1	1136.94	0.41321	0.0728607	5.67123	1.41775e-08	7.26594e-07	1053.22	976.184	930.604	1023.36	971.774	1248.79	1440.74	1288.56	1299.22
301	Ppp2r4	4955.87	0.393108	0.0694016	5.66426	1.47663e-08	7.54256e-07	4109.33	4081.17	4312.46	4623.43	4626.52	5261.21	5533.69	6210.65	5844.4
303	Rpl17	3660.81	0.612791	0.108406	5.65273	1.57918e-08	8.01315e-07	2910.73	3015.18	2925.29	3217.74	2750.5	4785.71	5693.36	3792.09	3856.67
302	Tef	14767.6	0.271054	0.0479504	5.65279	1.57862e-08	8.01315e-07	13601.9	13773.3	13301.6	13046.1	13901.3	16263.1	15616.7	16403.5	17001.1
304	Fxyd7	1433.11	0.442652	0.0783987	5.64616	1.64068e-08	8.29785e-07	1210.1	1288.9	1185.09	1220.25	1275.1	1501.93	1622.39	1903.49	1690.74
306	Map1lc3b	6482.48	0.299208	0.053012	5.64415	1.65996e-08	8.34046e-07	5753.49	5654.26	6011.5	5873.43	6111.08	7002.37	7599.21	7377.45	6959.57
305	Actn4	4983.69	-0.293597	0.0520135	-5.64464	1.65531e-08	8.34046e-07	5315.25	5386.97	5502.54	5532.32	5400.27	4561.37	4149.35	4597.98	4407.14
307	Ctxn2	248.074	0.827729	0.146679	5.64314	1.66981e-08	8.36265e-07	199.767	161.641	243.254	161.402	157.956	303.76	378.679	307.467	318.74
308	Hirip3	1018.54	-0.4845	0.0860321	-5.63162	1.78524e-08	8.91169e-07	1248.8	1202.27	1096.52	1076.01	1209.85	780.247	953.655	818.159	781.373
309	Ccdc55	1057.3	-0.568868	0.101063	-5.62884	1.81424e-08	9.02714e-07	1218.47	1143.11	1410.88	1318.69	1093.1	794.145	978.558	748.081	810.653
310	Smim18	139.63	0.847789	0.150779	5.62273	1.87965e-08	9.32247e-07	90.9931	120.438	103.539	100.733	99.5811	182.653	208.017	190.086	160.625
311	Ppp2r1a	14808.8	0.33992	0.0604635	5.6219	1.88865e-08	9.337e-07	13088.4	13540.9	13556.1	12313.5	13727.3	16189.6	18241	16795	15827.4
312	Cox7c	3558.3	0.476513	0.0848414	5.61651	1.94854e-08	9.60219e-07	3111.55	3300.43	2995.15	3038.02	2710.44	4278.45	4876.68	3922.61	3791.41
313	Asph	3837.78	0.306279	0.0545771	5.61185	2.00174e-08	9.83283e-07	3560.24	3429.32	3489.14	3612.66	3273.59	4218.89	4485.55	4153.87	4316.79
315	Hmgn2	1909.05	-0.40311	0.0719112	-5.60567	2.07453e-08	1.01257e-06	2039.5	2031.6	2239.19	2378.68	2017.95	1618.07	1719.07	1567.12	1570.27
314	Tle2	576.243	-0.780356	0.139201	-5.60597	2.07093e-08	1.01257e-06	791.745	842.012	540.149	611.268	753.154	325.599	416.034	451.126	455.104
316	Fam195b	1441.13	0.406807	0.0726324	5.6009	2.13236e-08	1.0375e-06	1163.04	1329.05	1326.05	1199.64	1278.53	1607.15	1802.57	1688.88	1575.29
317	Kantr	1385.72	0.488578	0.0872495	5.59979	2.14617e-08	1.04093e-06	1368.03	1068.1	1187.58	1109.21	1141.18	1821.57	1535.22	1666.1	1574.46
318	Plekhb2	9071.16	0.272785	0.0487466	5.59597	2.19388e-08	1.06072e-06	8239.59	8369.4	8677.32	7907.56	8321.32	10164.1	9822.94	10324.2	9814.01
319	Smg6	2096.04	-0.358005	0.0639818	-5.59542	2.20087e-08	1.06076e-06	2294.7	2290.44	2425.06	2413.02	2189.64	1903.96	1672.19	1847.43	1827.94
320	Zfand6	1679.84	0.458737	0.0821008	5.58748	2.30389e-08	1.10695e-06	1511.32	1485.41	1548.1	1236.27	1421.61	1810.65	2156.34	1938.53	2010.32
321	Tmem55b	1717.76	0.319757	0.0572579	5.58451	2.34363e-08	1.12253e-06	1524.92	1622.75	1564.31	1517.87	1506.31	1919.84	1995.2	1927.14	1881.49
323	Vamp7	1727.74	0.569542	0.102032	5.58197	2.37813e-08	1.132e-06	1648.34	1529.78	1294.86	1499.55	1135.45	2185.88	2268.41	1940.28	2047.13
322	Zfc3h1	2157.44	-0.383374	0.0686778	-5.58222	2.37467e-08	1.132e-06	2625.2	2514.41	2281.6	2245.89	2365.91	1891.06	1749.83	1808.01	1935.03
324	Fam58b	311.945	0.593309	0.10634	5.57935	2.41418e-08	1.14562e-06	225.914	231.368	283.173	267.859	265.55	366.299	399.187	375.793	392.36
325	Rreb1	1318.93	-0.705608	0.126555	-5.57549	2.46838e-08	1.16773e-06	1688.08	2024.21	1294.86	1502.99	1451.37	1099.89	820.348	893.493	1095.09
326	Ttc14	3709.44	-0.592941	0.106442	-5.57056	2.53922e-08	1.19756e-06	4818.45	5260.2	3797.26	3933.18	4004.99	2961.17	3156.14	2433.45	3020.08
327	Sgpp1	2110.4	0.389349	0.0700283	5.55988	2.69953e-08	1.26928e-06	1990.34	1763.26	1857.47	1887.6	1776.44	2532.33	2601.68	2214.46	2370.05
328	Ids	18418.3	0.354004	0.0637092	5.55657	2.75133e-08	1.28969e-06	16602.6	17094.8	16073.5	16251.2	15935.3	22290.6	18455.6	21471.9	21589
329	Tubd1	274.02	-0.662989	0.119354	-5.55479	2.77944e-08	1.2989e-06	295.989	341.242	346.793	295.332	360.552	176.697	224.863	217.241	207.474
330	Maea	2358.39	0.328649	0.059224	5.54925	2.86895e-08	1.33667e-06	2180.7	2241.84	2079.51	2035.27	2048.85	2628.62	2565.79	2799.61	2645.29
331	Ift22	1105.7	0.450265	0.081314	5.53737	3.07051e-08	1.4248e-06	986.282	962.45	874.468	1024.5	906.532	1316.29	1433.41	1271.91	1175.41
332	Hepacam	3977.51	-0.390128	0.070458	-5.53702	3.07663e-08	1.4248e-06	4133.39	4102.3	4433.47	4771.09	4789.05	3530.97	3558.99	3289.28	3189.07
333	Znrd1	377.254	0.620843	0.112151	5.53576	3.09875e-08	1.43073e-06	315.861	314.83	271.946	312.502	307.9	422.882	559.595	457.258	432.516
334	Megf11	790.294	0.518917	0.0938005	5.53214	3.16351e-08	1.45625e-06	681.926	700.444	693.587	623.859	614.656	974.812	1061.33	804.144	957.893
335	Araf	5211.75	0.339414	0.0614456	5.52381	3.31719e-08	1.52244e-06	4735.83	5054.18	4487.11	4649.75	4383.86	5704.94	6302.77	5855.01	5732.3
336	Rnf8	62.9626	1.25893	0.228804	5.5022	3.75078e-08	1.71631e-06	36.6064	48.5979	28.6915	50.3666	29.7599	92.3193	96.6839	102.489	81.149
337	Akap8l	3028.15	-0.57648	0.104888	-5.49614	3.88194e-08	1.77106e-06	3756.87	4108.64	3032.57	3167.37	3673.06	2192.83	2816.29	2099.71	2406.03
338	Hebp1	681.927	0.528023	0.096139	5.49229	3.96763e-08	1.8048e-06	578.382	626.49	476.529	588.374	579.173	845.764	902.383	746.329	793.922
339	Snord91a	94.0201	1.00886	0.183723	5.49119	3.99242e-08	1.81072e-06	67.9834	64.4451	82.3323	58.3795	51.5075	115.151	123.052	142.784	140.547
340	Apoe	45880	-0.42647	0.0776772	-5.49029	4.0127e-08	1.81457e-06	46622	51673.3	50196.5	60547.5	49802	37749.7	36643.9	41913.6	37771.9
341	Proser1	795.421	-0.377491	0.0690251	-5.4689	4.52835e-08	2.04174e-06	885.876	893.779	895.675	908.889	845.867	697.855	675.323	656.98	698.551
342	Impact	10415.7	0.311568	0.056992	5.46687	4.58053e-08	2.05923e-06	9561.6	9443.84	10084.5	8965.26	8985.19	11865.5	12279.6	11271.1	11284.7
343	Pcmt1	4899.19	0.309681	0.0566915	5.46257	4.69294e-08	2.10361e-06	4294.46	4362.19	4655.51	4429.97	4401.03	5344.59	5914.57	5444.17	5246.24
344	Arl2	1056.82	0.418542	0.076645	5.46078	4.74051e-08	2.11876e-06	1011.38	948.716	889.438	859.667	885.929	1191.22	1195.36	1336.74	1192.97
345	Hapln2	939.111	-0.622303	0.114046	-5.45662	4.85287e-08	2.16269e-06	1170.36	1180.08	1131.44	945.519	1134.31	610.499	626.248	772.609	880.927
346	Rpl15	3791.89	0.35606	0.0652775	5.45455	4.90958e-08	2.18164e-06	3239.15	3350.09	3667.53	3511.93	3095.03	4327.1	4537.55	4301.91	4096.77
347	Apex1	458.858	-0.578375	0.106118	-5.4503	5.02863e-08	2.2281e-06	479.021	544.085	481.519	562.046	622.668	372.255	391.863	341.63	334.635
348	Ptp4a1	456.565	0.76754	0.140971	5.44467	5.19002e-08	2.29301e-06	350.376	322.225	371.743	309.068	388.023	500.311	799.84	521.204	546.292
349	Tmem130	7108.68	0.313064	0.0575513	5.43973	5.33612e-08	2.3508e-06	6381.02	6414.92	6463.08	6197.38	6633.02	7848.13	8722.06	7733.97	7584.5
350	Man1b1	2606.2	0.32188	0.0591879	5.43828	5.37967e-08	2.36321e-06	2477.73	2439.4	2178.06	2280.23	2349.89	2950.25	2833.13	2954.66	2992.47
351	Kcnj16	1206.08	-0.494043	0.0909946	-5.42936	5.6555e-08	2.4773e-06	1225.79	1352.29	1518.16	1402.25	1426.18	1002.61	1128.71	895.245	903.515
352	Hint2	306.08	0.679022	0.125323	5.4182	6.02027e-08	2.62959e-06	230.098	220.804	278.183	223.216	257.537	319.643	447.529	383.676	394.033
353	Trp53rka	442.648	0.551707	0.101845	5.4171	6.05725e-08	2.63825e-06	370.248	344.411	406.671	393.775	319.346	526.121	553.003	582.522	487.731
354	Adck3	1285.6	0.383417	0.0708105	5.4147	6.13922e-08	2.65889e-06	1096.1	1115.64	1085.29	1258.02	1106.84	1536.67	1527.17	1400.68	1443.95
355	Rhoq	1375.32	0.381505	0.0704547	5.41489	6.1326e-08	2.65889e-06	1124.34	1316.37	1143.92	1223.68	1251.06	1662.74	1511.05	1580.26	1564.42
356	Wsb2	7645.88	0.300173	0.0554541	5.413	6.19792e-08	2.67677e-06	6912.34	7422.8	6516.72	7042.17	6769.23	8764.38	8522.1	8708.93	8154.22
357	Cript	1575.75	0.492993	0.0911457	5.40885	6.34311e-08	2.7318e-06	1409.87	1398.77	1384.68	1212.23	1265.94	1928.78	2189.3	1725.67	1666.48
358	Ccar1	2924.54	-0.425609	0.0786963	-5.40824	6.36459e-08	2.7334e-06	3149.2	3197.95	3702.46	3044.89	3402.93	2561.12	2666.13	2214.46	2381.76
359	Cmtm5	1037.31	0.39172	0.0724537	5.40649	6.42711e-08	2.75256e-06	825.214	957.167	929.356	952.387	891.652	1165.41	1195.36	1262.28	1157
360	Eif3f	2535.54	0.421076	0.0779635	5.40093	6.62959e-08	2.83139e-06	2276.92	2134.08	2170.58	2213.84	2225.12	2572.04	3386.87	2924.88	2915.51
361	Tspan13	6703.42	0.378721	0.0701699	5.39721	6.76868e-08	2.88278e-06	5366.5	5893.02	6514.23	6116.11	5685.28	7214.8	8254.76	7887.26	7398.78
363	Btbd6	1404.7	0.388178	0.071962	5.39421	6.88239e-08	2.91506e-06	1195.46	1235.02	1181.34	1196.21	1368.95	1599.21	1747.64	1554.85	1563.58
362	Gdf11	468.329	-0.634502	0.117618	-5.39458	6.86837e-08	2.91506e-06	467.516	477.527	636.204	575.782	624.957	356.372	320.082	377.545	378.974
364	Rpl37a	3386.04	0.441347	0.0819201	5.38753	7.14326e-08	3.01724e-06	3265.29	2820.79	2534.84	2924.7	3060.69	3852.59	4369.09	3998.82	3647.52
365	Abhd17b	1130.38	0.499933	0.0928628	5.38356	7.30272e-08	3.07615e-06	1179.77	903.287	908.15	871.114	909.965	1315.3	1366.03	1321.84	1397.94
367	Atp5k	2353.4	0.523847	0.0975155	5.37193	7.78963e-08	3.26537e-06	2317.71	2012.59	1852.48	1912.79	1754.69	2788.44	3324.61	2520.18	2697.16
366	Mfap1b	376.33	-0.813797	0.151494	-5.37182	7.79441e-08	3.26537e-06	513.536	456.398	410.414	579.216	367.42	239.236	211.679	317.102	291.969
368	Mob2	815.769	0.421433	0.0784794	5.36998	7.87432e-08	3.28764e-06	704.935	724.743	736	721.158	659.296	865.618	1020.31	984.594	925.266
369	Prdx2	5919.22	0.332301	0.0618854	5.36962	7.89033e-08	3.28764e-06	5260.87	5551.78	5093.37	5747.52	4887.49	6476.25	6973.69	6650.39	6631.63
370	Ndufb2	1128.67	0.485375	0.0904647	5.36535	8.07911e-08	3.3572e-06	914.115	878.988	936.841	1042.82	1020.99	1127.69	1407.78	1403.31	1425.55
371	Atp6v1b2	22863.1	0.268001	0.0499634	5.36395	8.14216e-08	3.37428e-06	19995.5	21298.6	22016.4	21004	20495.4	24098.3	25863.7	25719.5	25276.7
372	Eif3m	2014.4	0.401297	0.0748759	5.3595	8.34534e-08	3.44918e-06	1824.05	1740.02	1800.08	1739.94	1713.48	2232.54	2663.93	2121.61	2293.92
373	Fbxo9	3093.91	0.381589	0.071241	5.35632	8.49357e-08	3.50103e-06	2678.55	2530.26	2919.05	2660.27	2850.08	3354.27	3943.53	3362.86	3546.29
374	Gde1	5824.85	0.355028	0.0663127	5.35385	8.6104e-08	3.5397e-06	5131.18	5334.15	5433.93	4970.27	5044.3	6295.58	7449.06	6449.79	6315.4
375	Derl1	2248.66	0.316227	0.059115	5.34935	8.82686e-08	3.61901e-06	1900.4	2087.6	1997.18	2016.95	2138.13	2415.19	2549.67	2537.69	2595.09
376	Nit1	1099.96	-0.44655	0.0834946	-5.34825	8.8809e-08	3.63148e-06	1370.13	1245.59	1264.92	1225.97	1133.16	813.006	1007.86	916.268	922.756
377	Ubap2l	4713.51	-0.364322	0.068169	-5.3444	9.07152e-08	3.69959e-06	4986.84	4910.5	5246.81	5169.45	5847.82	4392.61	3949.39	4016.34	3901.84
378	Ss18	1564.71	-0.399984	0.0750057	-5.33272	9.67542e-08	3.93544e-06	1765.48	1553.02	1878.67	1769.7	1801.62	1364.94	1418.76	1292.06	1238.15
379	Smyd2	1577.07	0.460552	0.0863823	5.33156	9.73739e-08	3.95019e-06	1373.26	1444.2	1319.81	1231.69	1388.41	1716.35	2179.78	1797.5	1742.61
380	Eps15l1	1791.41	-0.34434	0.0646242	-5.32834	9.91124e-08	4.01014e-06	1911.9	2052.73	1959.76	1889.89	2077.47	1552.55	1673.66	1482.15	1522.59
381	Tex9	511.516	-0.48263	0.0906368	-5.32488	1.01017e-07	4.07649e-06	595.116	568.384	583.811	586.084	594.053	456.633	446.064	364.405	409.091
382	Mir703	62.466	5.13776	0.96603	5.31843	1.04668e-07	4.21275e-06	12.5508	5.28238	0	0	1.14461	134.012	197.763	106.869	104.573
383	Syt4	11597.7	0.244376	0.046001	5.3124	1.08189e-07	4.34311e-06	10915	10721.1	10679.5	10935.3	10341.6	12736.1	13201	12377.5	12471.8
384	Gabarap	4332.87	0.419402	0.0789827	5.31005	1.09595e-07	4.37668e-06	3717.12	3761.06	3575.22	3990.41	3796.67	5050.76	5824.47	4872.16	4407.98
385	Ndufaf2	886.738	-0.61961	0.116685	-5.31012	1.09555e-07	4.37668e-06	876.463	963.506	1155.15	1242	1012.98	674.03	810.827	595.662	650.028
386	Nbl1	1271.91	0.428475	0.0809908	5.29042	1.22037e-07	4.86092e-06	1085.64	1088.17	1020.42	1221.39	1096.54	1381.81	1437.81	1673.99	1441.44
387	Dynll1	6364.53	0.431686	0.0816949	5.28413	1.26305e-07	5.01793e-06	5014.04	5580.31	5767	5728.06	5464.37	7415.33	8707.41	6894.79	6709.43
388	Pgs1	2198.35	0.36501	0.069086	5.28342	1.26794e-07	5.02436e-06	1925.5	2104.5	1859.96	1842.96	2011.08	2359.6	2391.46	2686.61	2603.46
389	Ccdc167	329.27	-0.65797	0.12459	-5.2811	1.28411e-07	5.07538e-06	470.654	423.647	396.692	323.949	350.251	262.068	227.061	252.28	256.832
390	Zdhhc7	849.343	0.457079	0.0866112	5.27736	1.31056e-07	5.16663e-06	712.257	774.397	767.187	769.236	620.379	940.069	961.712	1057.3	1041.55
391	Fam219aos	1778.82	0.435661	0.0825697	5.27628	1.31834e-07	5.184e-06	1492.5	1719.94	1424.6	1473.22	1579.56	2002.24	2370.95	1957.8	1988.57
392	Copz1	2534.21	0.418993	0.0794267	5.27521	1.32605e-07	5.20101e-06	2143.05	2399.26	2189.29	2130.28	2159.88	2857.93	3422.02	2785.6	2720.58
393	Tm2d1	765.115	0.485295	0.0921317	5.2674	1.38367e-07	5.41321e-06	556.418	616.982	634.956	702.843	738.274	912.274	955.852	909.26	859.175
394	Rps7	4708.61	0.430357	0.0817693	5.26307	1.41673e-07	5.52848e-06	3898.06	3989.25	4585.66	4323.52	3598.66	5313.82	5995.87	5681.56	4991.08
395	Fxyd6	2734.69	0.438061	0.0833118	5.25809	1.4556e-07	5.66578e-06	1949.55	2532.37	2360.19	2631.66	2338.44	3134.89	3306.3	3273.51	3085.33
396	Col11a1	362.103	-1.00969	0.192055	-5.25727	1.46208e-07	5.67663e-06	495.756	686.71	328.082	352.566	469.29	225.339	295.179	191.838	214.166
397	Aar2	1323.87	0.36351	0.0691999	5.25305	1.496e-07	5.79371e-06	1100.28	1242.42	1161.38	1152.71	1215.58	1402.66	1500.07	1601.28	1538.48
398	Polr2d	480.441	0.490012	0.0932935	5.25237	1.50157e-07	5.80066e-06	378.615	409.913	416.651	414.38	417.783	576.748	640.165	551.863	517.848
399	Slc5a3	1290.34	0.48239	0.0918866	5.24984	1.52228e-07	5.86593e-06	1209.06	1081.83	1074.06	1023.36	1093.1	1690.54	1264.22	1590.77	1586.17
400	Pradc1	341.782	0.612797	0.116814	5.24591	1.55513e-07	5.97753e-06	328.412	278.91	250.739	244.965	280.43	376.226	473.898	428.351	414.111
401	Fbxo44	2878.95	0.375936	0.0716715	5.24527	1.56054e-07	5.98337e-06	2590.69	2846.15	2271.62	2451.94	2551.34	3121.98	3423.49	3367.24	3286.12
402	Trnp1	3706.85	0.390102	0.0744369	5.2407	1.59966e-07	6.11811e-06	2966.17	3249.72	3035.07	3372.27	3665.04	4091.83	4568.32	4068.02	4345.24
403	Txn2	3546.93	0.299438	0.0572539	5.22999	1.69519e-07	6.46737e-06	3269.48	3150.41	3203.47	3193.7	3269.01	4064.03	4211.61	3879.69	3680.99
404	Snapc4	1079.41	-0.483144	0.0924332	-5.22696	1.72323e-07	6.55808e-06	1269.72	1436.81	1151.4	1214.52	1106.84	819.954	985.883	844.438	885.11
405	Tmem230	704.617	0.367898	0.0704194	5.22438	1.74737e-07	6.62159e-06	640.09	606.417	641.194	627.293	605.499	799.108	795.445	804.144	822.366
406	Dnm2	1772.9	-0.36746	0.0703373	-5.22426	1.74853e-07	6.62159e-06	2023.81	2085.48	1777.63	1869.29	2090.06	1563.47	1456.12	1578.5	1511.71
407	Panx1	452.2	0.476092	0.0911542	5.22293	1.76113e-07	6.65291e-06	362.927	428.929	382.97	390.341	360.552	548.952	536.889	557.119	501.116
408	Ppfibp1	1102.21	-0.419477	0.0804155	-5.21638	1.82455e-07	6.87562e-06	1168.27	1188.54	1355.99	1351.89	1143.47	929.149	947.795	971.455	863.358
409	Cycs	5308.74	-0.517434	0.0993474	-5.20833	1.90545e-07	7.1629e-06	5811.01	5897.25	6430.65	6845.28	5666.97	4371.77	5227.52	3679.09	3849.14
411	Tmem205	354.287	0.549294	0.105647	5.19935	1.99985e-07	7.49563e-06	308.54	283.136	275.688	288.463	313.623	367.292	432.148	452.878	466.816
410	Vhl	1545	0.380976	0.0732788	5.19899	2.00371e-07	7.49563e-06	1364.9	1395.61	1399.65	1465.21	1185.82	1692.52	1817.22	1752.82	1831.29
412	Crbn	2907.61	0.343085	0.0660114	5.19736	2.02143e-07	7.54357e-06	2639.85	2614.78	2821.75	2494.29	2419.71	3205.37	3482.09	3098.32	3392.36
413	Emc3	2702.29	0.286952	0.0552885	5.19009	2.10194e-07	7.82504e-06	2430.67	2498.57	2340.23	2580.14	2457.48	3045.54	3087.29	3002.84	2877.86
414	Ttc7b	5919.31	0.239362	0.0461648	5.18494	2.16082e-07	8.02478e-06	5381.15	5527.48	5594.85	5372.06	5522.75	6510	6231.72	6590.82	6542.95
415	Ubp1	3034.9	-0.293393	0.0565967	-5.18392	2.17271e-07	8.04948e-06	3241.24	3410.31	3346.93	3341.37	3186.6	2786.45	2830.2	2586.75	2584.22
416	Cib2	559.88	0.512628	0.0989558	5.18037	2.2144e-07	8.18424e-06	445.553	454.285	436.61	467.036	550.558	589.652	672.393	702.531	720.302
417	Iscu	1712.44	0.518416	0.100099	5.17902	2.2306e-07	8.22433e-06	1462.17	1526.61	1267.42	1476.66	1449.08	2109.45	2469.83	1931.52	1719.19
418	Mphosph8	3102.03	-0.418005	0.0807283	-5.17792	2.24374e-07	8.25298e-06	3468.2	3306.77	3526.56	3766.05	3397.2	2589.9	3036.02	2317.83	2509.76
420	Yaf2	3462.22	0.283529	0.0547711	5.17662	2.25947e-07	8.27128e-06	3148.15	3075.4	3273.33	3270.4	3021.77	3836.71	4013.12	3835.89	3685.17
419	Nefm	13512.5	-0.488642	0.094394	-5.17662	2.25944e-07	8.27128e-06	14965.8	15748.9	15288.8	15151.2	16300.4	10454.9	13903.4	9624.32	10174.6
421	Upf3b	1401.37	-0.555077	0.107258	-5.17517	2.2771e-07	8.316e-06	1539.56	1536.12	1889.9	1630.05	1572.69	1114.78	1358.7	919.772	1050.75
422	2900011O08Rik	8772.82	0.333489	0.0644503	5.17435	2.28702e-07	8.33245e-06	7726.05	7881.31	7816.57	8003.71	7894.38	9594.26	11238.8	9352.77	9447.58
423	Rgs11	642.541	-0.613713	0.118641	-5.17284	2.30557e-07	8.38017e-06	776.056	882.158	623.729	720.014	796.649	425.86	596.218	486.165	476.018
425	Slc37a4	555.564	0.42712	0.0826613	5.16711	2.37741e-07	8.60327e-06	500.985	519.786	472.787	433.84	480.736	636.308	640.897	661.36	653.375
424	1810022K09Rik	1100.4	-0.767092	0.148458	-5.16705	2.37814e-07	8.60327e-06	1400.46	1230.79	1611.72	1320.98	1174.37	826.903	1084.76	586.026	667.597
426	Ddx26b	1263.04	-0.514823	0.0996523	-5.16619	2.38909e-07	8.6226e-06	1487.27	1684.02	1414.62	1443.46	1259.07	960.915	1186.58	906.632	1024.82
427	Wdr5	877.562	0.391385	0.0758418	5.16054	2.46235e-07	8.86618e-06	811.617	773.341	754.712	766.946	747.431	1037.35	1092.82	924.152	989.683
428	Gm561	320.129	0.590543	0.114522	5.15657	2.51513e-07	9.03507e-06	261.475	279.966	271.946	266.714	227.778	350.416	452.657	402.948	367.262
429	Bcl9	1984.4	-0.335434	0.0650569	-5.15601	2.52266e-07	9.04101e-06	2197.43	2119.29	2226.71	2194.38	2189.64	1806.68	1556.46	1826.4	1742.61
430	Sycp3	148.86	0.798412	0.155174	5.14525	2.67161e-07	9.55254e-06	92.039	131.003	106.034	112.18	119.04	181.661	198.495	228.629	170.664
431	Fuom	444.543	0.528094	0.102671	5.14355	2.69592e-07	9.61712e-06	380.707	384.557	387.96	345.698	359.408	537.04	610.134	536.096	459.287
432	Paf1	2279.98	-0.460298	0.0894989	-5.14305	2.70308e-07	9.62035e-06	2464.14	2447.86	2703.24	2577.86	2784.84	1837.45	2263.28	1680.12	1761.02
433	Mrps5	1536.74	-0.436227	0.0848261	-5.1426	2.70964e-07	9.62141e-06	1684.94	1610.07	1833.76	1841.82	1722.64	1353.02	1448.79	1131.76	1203.85
434	Smdt1	1877.98	0.380635	0.0740439	5.14066	2.73772e-07	9.67642e-06	1684.94	1607.96	1525.64	1808.62	1652.82	2043.93	2378.28	2156.65	2042.95
435	Mtch1	10712.9	0.273158	0.0531328	5.14105	2.73203e-07	9.67642e-06	10199.6	9863.26	9700.24	9705.88	9554.06	11916.1	12686.1	11503.3	11287.2
436	Hdac11	7753.96	0.289912	0.0564146	5.13895	2.76274e-07	9.74245e-06	7170.68	7422.8	6570.36	7005.54	7109.18	8813.02	9061.19	8351.53	8281.38
437	Rbfox3	10017.6	-0.382175	0.0743841	-5.13785	2.77897e-07	9.77725e-06	11394	10564.8	11107.4	10314.9	12484.3	8570.81	7816.75	9461.39	8444.51
438	Dtnbp1	1659.6	0.446943	0.0870172	5.13626	2.80262e-07	9.81555e-06	1462.17	1489.63	1460.77	1256.88	1476.55	1913.89	2265.48	1774.72	1836.31
439	Zfp800	661.272	-0.490339	0.0954636	-5.1364	2.80053e-07	9.81555e-06	703.889	737.42	763.445	796.708	788.637	615.462	463.643	514.196	568.043
440	Fubp1	4324.73	-0.297325	0.0579417	-5.13145	2.87522e-07	1.00469e-05	4592.54	5089.05	4616.84	4729.88	4546.39	3933	3983.82	3639.67	3791.41
441	Rpl23a	3121.8	0.534107	0.104094	5.131	2.88209e-07	1.00481e-05	2830.2	2517.58	2466.23	2757.57	2446.03	3817.85	4709.68	3193.8	3357.23
442	Nudt19	1771.15	0.375171	0.0731734	5.12714	2.94171e-07	1.02328e-05	1442.29	1472.73	1614.21	1673.55	1623.06	1973.45	2220.8	1991.09	1929.17
445	Tmem160	401.908	0.709542	0.138484	5.12364	2.99691e-07	1.03759e-05	298.081	306.378	303.132	320.515	338.805	444.721	388.933	600.042	616.565
443	Aspscr1	805.657	0.409635	0.0799464	5.12386	2.99336e-07	1.03759e-05	716.44	768.058	663.648	733.75	632.97	905.325	964.642	904.005	962.076
444	Cldnd1	2417.24	0.316111	0.0617013	5.12325	3.00309e-07	1.03759e-05	2195.34	2129.86	2082.01	2391.27	2100.36	2758.66	2734.98	2757.56	2605.13
446	Slc39a3	2166.13	0.415112	0.0810684	5.12051	3.04705e-07	1.05041e-05	1883.66	2011.53	1832.52	1916.22	1787.88	2345.7	2247.17	2884.58	2585.89
447	Malt1	273.02	-0.682655	0.133344	-5.11951	3.06333e-07	1.05366e-05	351.422	298.983	260.719	331.962	397.18	184.639	220.469	209.358	202.454
448	Aig1	1116.77	0.367005	0.0716989	5.1187	3.07649e-07	1.05583e-05	966.41	951.885	1036.64	1059.99	934.002	1259.71	1368.22	1235.12	1238.99
449	Cbx1	1069.44	-0.374255	0.0731523	-5.11611	3.11905e-07	1.06805e-05	1100.28	1111.41	1223.76	1270.61	1247.63	888.449	947.795	902.253	932.795
450	Ankzf1	649.434	-0.518186	0.101296	-5.11558	3.12776e-07	1.06865e-05	665.191	875.819	708.556	734.895	766.889	489.392	596.218	499.305	508.645
451	Ppp4c	719.88	0.395511	0.07735	5.11326	3.16644e-07	1.07947e-05	607.667	631.773	658.658	588.374	670.742	809.035	791.783	875.097	845.79
452	AI413582	534.226	0.519093	0.101577	5.11036	3.21549e-07	1.09376e-05	436.14	481.753	479.024	465.891	377.722	575.755	628.445	718.298	645.009
453	Chd7	691.463	-0.431827	0.08451	-5.10978	3.22539e-07	1.09471e-05	787.561	791.301	817.085	744.052	764.6	615.462	504.661	586.902	611.545
454	Atp6v0b	5080.97	0.348581	0.0682313	5.10882	3.24181e-07	1.09786e-05	4341.52	4783.72	4151.54	4837.49	4538.38	5454.78	5743.17	6293.87	5584.22
455	Ttc39c	663.17	0.394949	0.0774042	5.10243	3.35323e-07	1.1331e-05	594.07	582.118	588.8	550.599	592.908	809.035	794.713	720.926	735.36
456	Nudt10	581.57	0.546187	0.107081	5.10069	3.38413e-07	1.14103e-05	399.533	508.165	541.397	497.943	469.29	646.235	812.291	665.74	693.531
457	Zrsr2	2049.05	-0.38536	0.0756274	-5.0955	3.47823e-07	1.17019e-05	2100.16	2198.53	2632.14	2271.08	2237.71	1686.56	1853.84	1758.95	1702.46
458	Hmgb1	2628.98	-0.426531	0.083825	-5.08835	3.6119e-07	1.21251e-05	2808.24	2807.06	3244.64	3310.46	2664.65	2032.02	2430.28	2210.96	2152.54
459	Rbp4	216.99	0.759377	0.149375	5.08368	3.70194e-07	1.24003e-05	156.885	150.02	197.098	155.679	171.692	223.353	348.648	276.808	272.728
460	Ndufs7	1492.72	0.618938	0.122038	5.07166	3.94356e-07	1.31809e-05	1215.33	1342.78	1055.35	1308.39	1105.69	1513.84	1601.14	2351.11	1940.88
462	Tmem59	6301.68	0.342855	0.0676674	5.06677	4.04626e-07	1.34076e-05	5857.03	6009.24	5518.76	5658.23	5108.4	6536.8	7064.52	7624.47	7337.71
463	Zfp146	1784.1	-0.357575	0.0705591	-5.06773	4.02577e-07	1.34076e-05	1815.68	1937.58	2205.51	1976.89	1951.56	1553.55	1625.32	1490.03	1500.84
461	Col6a2	417.513	-0.594544	0.117339	-5.06687	4.04411e-07	1.34076e-05	510.398	586.344	395.444	455.589	508.207	295.819	334.731	338.126	332.962
464	Col4a2	1348.98	-0.607625	0.119923	-5.06678	4.04601e-07	1.34076e-05	1746.65	1968.22	1193.82	1442.32	1609.32	947.017	1040.08	1094.09	1099.28
465	Zfp36l1	1513.45	-0.478186	0.0944013	-5.06545	4.07427e-07	1.34714e-05	1480.99	1596.34	1879.92	1943.69	1752.4	1285.52	1327.94	1267.53	1086.73
466	Ap1ar	3880.24	-0.267834	0.0528947	-5.06352	4.11576e-07	1.35794e-05	4148.03	4028.34	4271.3	4315.5	4217.89	3645.12	3537.02	3427.68	3331.29
467	St13	6029.37	-0.314177	0.0621981	-5.05123	4.38981e-07	1.44525e-05	6556.74	6002.9	6798.65	6919.69	6740.61	5638.43	5283.19	4982.54	5341.61
468	Tsen2	472.881	0.450346	0.0891711	5.05035	4.40991e-07	1.44877e-05	418.359	401.461	375.485	391.486	446.398	562.85	588.893	524.708	546.292
469	Coprs	576.478	0.52684	0.104354	5.0486	4.45071e-07	1.45905e-05	471.7	406.743	479.024	571.203	483.026	615.462	720.002	737.57	703.57
470	Capn10	606.227	0.462881	0.0918494	5.03956	4.66599e-07	1.52638e-05	583.611	543.029	487.756	487.64	492.183	655.169	725.862	782.244	698.551
471	Vbp1	2458.58	0.429155	0.0851761	5.03845	4.69327e-07	1.53204e-05	2134.68	2336.93	2120.68	2125.7	1935.54	2826.16	3334.86	2556.09	2756.56
472	Hsbp1	6431.54	0.409952	0.0813862	5.03712	4.72591e-07	1.53942e-05	5688.64	5628.91	5506.28	5779.57	5456.36	7942.44	8604.14	6625.86	6651.71
474	Gfra4	1013.58	0.523307	0.103913	5.03601	4.75344e-07	1.54227e-05	838.81	939.207	686.102	797.853	980.931	1172.36	1362.36	1145.77	1198.83
473	Rpl3	12859.3	0.36189	0.0718612	5.03596	4.7547e-07	1.54227e-05	11134.6	11819.9	11545.2	11971.2	10596.8	14081.2	16814.9	13907.8	13862.3
475	Glb1l	250.66	-0.577346	0.114695	-5.03376	4.8096e-07	1.55679e-05	330.504	294.757	255.729	297.621	289.586	185.631	197.03	208.482	196.598
476	Armcx3	2975.27	-0.322212	0.0640522	-5.03046	4.89311e-07	1.58049e-05	3149.2	3359.59	3138.61	3432.94	3249.55	2636.56	2770.14	2372.14	2668.71
477	Ubl4a	1851.41	0.367772	0.0731155	5.03001	4.90454e-07	1.58087e-05	1591.86	1752.69	1650.39	1632.34	1573.84	1899.99	2339.46	2117.23	2104.85
478	Acin1	3817.45	-0.278697	0.055415	-5.02927	4.9235e-07	1.58366e-05	4148.03	4088.56	4186.47	4199.89	4081.68	3496.22	3632.24	3316.44	3207.48
479	Arglu1	2644.09	-0.459678	0.0914532	-5.02637	4.99841e-07	1.6044e-05	2862.62	3212.74	3007.62	3075.8	2887.85	2184.89	2644.16	2029.63	1891.52
480	Setdb1	1619.69	-0.365642	0.0727675	-5.02479	5.03972e-07	1.61429e-05	1774.89	1998.85	1773.89	1616.31	1829.09	1414.57	1459.05	1358.63	1351.93
481	Tubb2a	13427.6	-0.309092	0.0615234	-5.02398	5.06105e-07	1.61775e-05	13812.1	14429.4	15172.8	15680	14340.8	11608.4	12921.2	11341.2	11542.4
482	Rbmx	2370.91	-0.427803	0.0851718	-5.02282	5.09182e-07	1.62421e-05	2511.2	2777.48	2894.1	2635.09	2565.07	1982.38	2331.4	1781.73	1859.73
483	Sox2	1928.32	-0.407902	0.0812707	-5.01905	5.19271e-07	1.65296e-05	2148.27	1834.04	2304.06	2319.15	2222.83	1555.53	1666.33	1751.95	1552.71
484	Vamp3	994.051	0.434662	0.0866968	5.01359	5.34237e-07	1.69709e-05	969.548	874.762	853.262	825.326	774.901	1225.96	1256.89	1076.57	1089.24
485	Imp3	705.254	0.486747	0.0971224	5.01169	5.39549e-07	1.71043e-05	696.568	578.949	521.438	614.702	580.318	823.925	932.414	824.291	774.68
486	Gng10	893.885	0.612955	0.122469	5.00499	5.58647e-07	1.76732e-05	811.617	842.012	616.244	776.104	571.161	1146.55	1253.96	954.811	1072.51
487	Rac3	351.661	0.657126	0.13136	5.00249	5.65958e-07	1.78678e-05	229.052	335.959	248.244	336.541	249.525	407.992	429.218	460.762	467.652
488	Supt20	752.307	-0.358185	0.0716086	-5.00199	5.67428e-07	1.78775e-05	875.417	855.746	782.156	827.615	827.553	634.323	656.279	649.096	662.577
489	Cox6c	5888.65	0.439689	0.0879358	5.00012	5.72959e-07	1.80148e-05	4979.52	5172.51	5097.11	5290.78	4880.62	6221.13	8462.77	6324.53	6568.89
490	Cnih1	2682.39	0.446183	0.0893009	4.9964	5.84104e-07	1.83278e-05	2378.37	2177.4	2274.12	2441.64	2281.21	3106.1	3778.73	2979.19	2724.77
491	Atp5g2	1170.24	0.377491	0.0756282	4.99141	5.99411e-07	1.87697e-05	1044.85	1076.55	949.316	958.111	1134.31	1341.11	1292.78	1421.7	1313.44
492	Rpl10	5131.03	0.37751	0.0758138	4.97944	6.37673e-07	1.99273e-05	4414.74	4831.27	4362.36	4834.05	4204.15	5430.96	6677.78	5589.59	5834.36
493	R3hdm2	9872.58	-0.272068	0.0546879	-4.97492	6.52753e-07	2.03572e-05	10690.1	9979.47	11200.9	10344.6	11230.9	8843.79	8667.13	9153.05	8743.18
494	Gls2	734.82	0.452167	0.0909072	4.97394	6.56041e-07	2.04183e-05	630.677	638.112	618.739	652.477	619.234	744.511	977.094	911.012	821.529
495	1700113A16Rik	689.235	0.539336	0.108473	4.97209	6.62337e-07	2.05726e-05	630.677	555.707	577.573	491.075	614.656	707.781	983.686	812.903	829.058
496	Aim2	81.217	-1.22081	0.245695	-4.96882	6.73624e-07	2.0881e-05	69.0293	109.874	133.478	146.521	85.8458	36.7292	49.0744	56.0623	44.3391
497	Asun	963.526	-0.444593	0.0895353	-4.96556	6.85022e-07	2.11916e-05	1121.2	1148.39	994.224	1055.41	1143.47	767.342	929.484	718.298	793.922
498	Nme2	1896.64	0.406659	0.0819316	4.96339	6.9272e-07	2.13867e-05	1608.59	1784.39	1549.34	1836.09	1506.31	1959.55	2246.44	2334.47	2244.56
499	Syngr3	4865.8	0.347804	0.0701176	4.96029	7.03879e-07	2.16876e-05	4114.56	4520.66	3885.83	4645.18	4533.8	5092.45	5587.16	5651.78	5760.74
500	Eef2	42917.8	-0.24476	0.0493487	-4.95982	7.05596e-07	2.16971e-05	44358.6	44474.5	46497.8	48102.4	47146.5	39671.5	37113.4	39773.6	39122.2
501	2022-03-02	1226.73	0.403987	0.081468	4.95884	7.09141e-07	2.17626e-05	1066.82	1086.06	1044.12	1109.21	1058.76	1365.93	1648.02	1294.69	1366.98
502	Zfp182	648.055	-0.425432	0.0858019	-4.9583	7.11122e-07	2.17799e-05	755.138	741.646	677.37	707.422	774.901	501.304	592.555	512.444	569.716
503	0610009B22Rik	529.417	0.486626	0.0981634	4.95731	7.14769e-07	2.18348e-05	487.389	453.228	450.332	406.367	449.832	617.447	727.327	593.91	578.919
504	Tspan12	644.034	0.446516	0.0900772	4.95704	7.15755e-07	2.18348e-05	594.07	540.916	535.16	538.007	565.438	762.379	859.168	685.887	715.282
505	Mff	6147.49	0.311273	0.0628119	4.95563	7.20968e-07	2.19503e-05	5397.88	5357.39	5906.72	5747.52	5360.21	6462.35	7514.98	6716.96	6863.36
506	Sptssa	706.86	0.532072	0.107468	4.951	7.3832e-07	2.24341e-05	744.679	589.514	536.407	544.875	533.389	811.02	932.414	828.671	840.77
507	Cep162	520.968	-0.487713	0.0985326	-4.94976	7.43038e-07	2.2533e-05	644.273	594.796	603.77	527.705	613.511	465.567	391.863	385.428	461.796
508	Pink1	13390.3	0.269546	0.0545315	4.94294	7.69521e-07	2.32901e-05	12423.2	11988.9	11411.7	12423.4	13102.4	14797.9	15063.6	15065	14237
509	Egfl7	664.322	0.435097	0.0880632	4.94074	7.78286e-07	2.34887e-05	594.07	550.424	571.336	586.084	572.305	680.979	867.958	755.965	799.778
510	B930041F14Rik	724.095	0.41186	0.0833636	4.94052	7.79136e-07	2.34887e-05	606.621	689.879	566.346	637.596	655.862	797.123	843.787	903.129	816.509
511	Fip1l1	2510.06	-0.3385	0.0685264	-4.9397	7.82413e-07	2.35413e-05	2723.52	2786.98	2851.69	2590.45	2882.13	2222.61	1949.79	2281.03	2302.29
512	Lgalsl	3472.79	0.252573	0.0511657	4.93638	7.95848e-07	2.38988e-05	3157.57	3223.31	3270.84	3163.94	3187.74	3949.88	3922.29	3684.34	3695.21
513	Eogt	892.424	-0.392371	0.0795253	-4.93391	8.05982e-07	2.41559e-05	1009.29	947.659	969.275	1117.22	945.448	807.049	714.143	743.701	778.026
514	Fibcd1	1211.08	0.369804	0.0750665	4.92635	8.37789e-07	2.50603e-05	953.859	1127.26	1086.54	1057.7	1134.31	1361.96	1299.37	1414.7	1464.03
515	Pvalb	2246.26	0.510552	0.103689	4.92389	8.48406e-07	2.53286e-05	1841.83	2047.45	1752.68	1807.47	1999.63	2693.14	3359.03	2309.94	2405.19
516	Snora81	55.6514	-1.47078	0.299203	-4.91567	8.84777e-07	2.63633e-05	63.7998	114.099	67.3628	70.9711	73.2551	20.8463	46.8771	21.8993	21.7513
517	9530068E07Rik	3054.87	0.261607	0.0532255	4.91507	8.87487e-07	2.63929e-05	2889.82	2658.09	2840.46	2827.4	2819.18	3333.42	3403.71	3473.23	3248.47
518	Btbd1	4848.1	0.3444	0.0700763	4.91464	8.89479e-07	2.6401e-05	4538.15	4356.91	4233.87	4407.08	4111.44	5488.53	6218.53	5081.52	5196.88
519	Top1	4903.04	-0.310293	0.0631524	-4.9134	8.9512e-07	2.65173e-05	5224.26	5204.2	5507.53	5333.14	5554.8	4466.07	4717	4009.33	4110.99
520	Col16a1	502.258	-0.780503	0.158945	-4.91051	9.08379e-07	2.68583e-05	747.817	787.075	416.651	560.901	571.161	310.709	359.635	354.769	411.601
521	Epas1	4752.99	-0.346319	0.0705485	-4.90895	9.15646e-07	2.70212e-05	4977.43	5027.77	5170.71	5467.07	5610.88	4190.11	3641.03	4329.94	4361.97
522	Shisa7	4917.22	-0.383699	0.0781731	-4.90832	9.18606e-07	2.70566e-05	5467.96	5507.41	5669.7	4765.37	6021.8	4307.24	3767.74	4232.7	4515.06
523	Stub1	1698.37	-0.383504	0.0781715	-4.90593	9.29874e-07	2.73362e-05	1732.01	1868.91	1902.37	2022.68	1949.27	1353.02	1346.98	1630.19	1479.92
524	Celf5	8145.78	-0.353565	0.0721802	-4.89837	9.66348e-07	2.83542e-05	8991.59	9476.59	8934.3	8382.61	9296.53	7132.41	6136.5	7720.83	7240.66
525	Resp18	2025.45	0.50324	0.102758	4.89734	9.71407e-07	2.84483e-05	1559.43	1950.26	1560.57	1845.25	1627.64	2387.4	2929.08	2175.92	2193.53
526	Pcdhgc5	3440.59	-0.507353	0.103822	-4.88677	1.02504e-06	2.9962e-05	3622.99	4013.55	4304.98	4001.86	3868.78	2944.29	2094.82	3150	2964.03
527	Slc45a1	1634.87	0.310499	0.0635715	4.88425	1.03824e-06	3.02902e-05	1415.1	1512.87	1418.36	1461.78	1578.42	1737.19	1814.29	1885.97	1889.85
528	Wdfy1	1778.04	-0.584863	0.11983	-4.88078	1.0567e-06	3.07703e-05	1439.16	2291.5	2306.55	2330.6	2069.46	1310.34	1438.54	1456.74	1359.45
529	Miat	9473.33	-0.898902	0.184196	-4.88014	1.06008e-06	3.08105e-05	13234.8	15335.8	9934.76	9851.25	11306.5	5487.54	7518.64	5304.9	7285.84
530	Stoml2	1421.17	0.316043	0.0647761	4.87901	1.06622e-06	3.09304e-05	1226.84	1300.52	1249.95	1326.7	1306	1482.07	1666.33	1645.08	1587.01
531	Xbp1	3193.67	0.307094	0.0629651	4.8772	1.076e-06	3.11553e-05	2795.69	2704.58	3001.38	2870.9	3074.42	3561.74	3646.16	3753.55	3334.64
532	Mmp17	6318.13	0.297998	0.0611118	4.87628	1.08107e-06	3.12433e-05	5763.94	6018.75	5359.08	5643.35	5879.86	6926.93	6516.64	7473.81	7280.82
533	Sdr39u1	1796.64	0.317849	0.065225	4.87312	1.0985e-06	3.16875e-05	1529.1	1731.56	1636.67	1659.81	1539.5	2040.95	2104.34	2028.75	1899.05
534	Dnaja4	2547.28	0.287126	0.0589272	4.87255	1.10165e-06	3.17188e-05	2322.94	2235.5	2317.78	2212.7	2512.42	2838.07	2804.57	2759.32	2922.2
535	Sox12	688.934	-0.429991	0.0882802	-4.87075	1.11174e-06	3.19496e-05	727.945	874.762	704.814	769.236	813.818	550.938	595.485	551.863	611.545
536	Slc35f6	1030.81	0.494725	0.101627	4.86807	1.12694e-06	3.2326e-05	958.043	988.862	676.122	894.008	842.433	1153.5	1231.99	1264.03	1268.27
537	Chfr	1097.45	-0.369429	0.0759608	-4.86341	1.15381e-06	3.30352e-05	1307.37	1280.45	1138.93	1267.18	1105.69	896.391	974.896	957.439	948.69
538	Tubgcp3	1618.47	-0.325179	0.0668687	-4.86295	1.15649e-06	3.30502e-05	1809.4	1869.96	1742.7	1720.48	1745.53	1533.69	1452.46	1318.34	1373.68
539	Dhrs1	1886.49	0.323457	0.0665605	4.85959	1.1763e-06	3.35539e-05	1753.97	1732.62	1571.8	1679.27	1746.68	2142.21	2294.05	2055.91	2001.95
540	Ndufa13	3777.8	0.259743	0.0534778	4.85703	1.1916e-06	3.39274e-05	3672.15	3523.35	3269.59	3486.74	3413.23	4113.67	4254.09	4172.26	4095.1
541	Atp5d	3781.92	0.442451	0.0911218	4.85559	1.20026e-06	3.4111e-05	3161.75	3338.46	2906.58	3391.73	3509.38	3861.53	4150.82	5266.35	4450.65
542	Zcchc11	1486.13	-0.44142	0.090958	-4.85301	1.21603e-06	3.44953e-05	1746.65	1693.53	1825.03	1520.16	1628.78	1450.31	1079.64	1190.45	1240.66
544	Tesc	831.631	0.452572	0.0933329	4.84901	1.24081e-06	3.51166e-05	813.709	733.195	651.173	650.187	722.249	1036.36	896.524	1066.06	915.227
543	Fam227a	222.06	-0.689567	0.142216	-4.84874	1.2425e-06	3.51166e-05	317.953	269.401	284.421	252.978	211.753	158.829	190.438	146.288	166.481
545	Pcbd2	120.928	1.00606	0.207532	4.84772	1.24887e-06	3.52318e-05	97.2685	101.422	81.0848	44.6431	92.7135	169.748	188.241	175.195	138.037
546	Tubb5	13834.8	0.263881	0.0544591	4.84548	1.26307e-06	3.55673e-05	12555	12893.2	12725.3	12567.6	12770.4	14533.8	16648.7	15135.9	14682.9
547	Mettl23	334.369	0.532614	0.109938	4.84467	1.26819e-06	3.55812e-05	295.989	293.7	256.976	293.042	255.248	356.372	421.161	452.002	384.83
548	Ndufb7	1675.32	0.332832	0.0686983	4.84484	1.26713e-06	3.55812e-05	1622.19	1482.24	1364.72	1540.76	1499.44	1907.93	1988.61	1884.22	1787.79
549	Cir1	1043.56	-0.429411	0.0886484	-4.84398	1.27262e-06	3.56404e-05	1198.6	1212.83	1106.5	1345.02	1029	888.449	918.497	798.012	895.149
550	Rbfox1	16093	-0.293042	0.0605313	-4.84117	1.29078e-06	3.60833e-05	17874.4	16791.6	18755.5	15967.4	18234.8	14898.2	14319.5	14144.3	13851.4
551	Arid4a	2308.62	-0.401341	0.0829362	-4.83916	1.30391e-06	3.63842e-05	2485.05	2383.41	2829.24	2802.22	2440.31	2149.15	2034.02	1730.05	1924.15
552	Pex7	908.072	0.408292	0.0844892	4.83248	1.34842e-06	3.75578e-05	780.24	800.809	775.919	867.68	740.563	1026.43	1190.97	1018.76	971.278
553	Zmynd8	5289.24	-0.322155	0.066687	-4.83085	1.35952e-06	3.77987e-05	6034.83	5533.82	5939.15	5217.52	6302.23	4632.84	4415.23	4793.33	4734.25
555	Taf10	546.81	0.5402	0.111938	4.82587	1.39393e-06	3.86156e-05	467.516	438.438	427.878	416.669	524.232	653.184	698.761	753.337	541.272
554	Schip1	533.637	-0.840543	0.174167	-4.82608	1.39244e-06	3.86156e-05	588.841	690.935	745.98	676.515	616.945	312.694	230.723	515.948	424.15
556	Rsrc2	4468.79	-0.536357	0.111172	-4.82457	1.40307e-06	3.8799e-05	4642.74	4905.22	6304.65	5287.35	4783.33	3608.39	4379.34	3018.6	3289.46
557	Uchl1	16073.4	0.301035	0.0624478	4.82059	1.43133e-06	3.95093e-05	13895.8	15711.9	13500	15382.4	14363.7	17315.3	18860.7	18309.6	17320.7
558	Fundc2	2062.92	0.311903	0.0647769	4.81503	1.4718e-06	4.05537e-05	1945.37	1818.2	1837.51	1981.47	1732.94	2334.79	2429.55	2304.69	2181.82
559	Otud7b	3090.16	-0.319166	0.0663524	-4.81016	1.50809e-06	4.14791e-05	3551.87	3402.91	3400.57	3421.5	3165.99	2897.64	2491.81	2612.15	2866.99
560	Ldha	8185.9	0.348971	0.0725696	4.80878	1.51856e-06	4.16926e-05	6798.34	7712.28	7342.54	7648.86	6991.28	9034.39	10559.8	8999.75	8585.9
561	Slc35b2	622.688	0.45489	0.094612	4.80796	1.52481e-06	4.17895e-05	539.683	556.763	434.116	600.965	540.256	746.496	744.173	732.314	709.426
562	Fam162a	747.199	0.487382	0.101424	4.8054	1.54443e-06	4.22519e-05	636.952	658.185	618.739	653.621	603.21	891.427	1071.58	760.345	830.731
563	Vamp8	230.307	0.538472	0.112138	4.80187	1.57189e-06	4.2927e-05	192.445	196.505	182.129	190.02	196.873	305.746	279.065	269.8	260.179
564	Sobp	3643.07	-0.463744	0.096605	-4.80041	1.58338e-06	4.31639e-05	3644.95	3780.07	5117.07	4084.28	4125.18	2953.23	2721.07	3284.02	3077.81
565	Tmsb4x	18815.8	0.388862	0.0810269	4.79917	1.59328e-06	4.33569e-05	17611.9	16648	15588.2	17445.2	15415.6	19977.7	25464.5	20010.7	21180.7
566	Glmp	974.287	0.37935	0.0790599	4.79826	1.6005e-06	4.34764e-05	854.499	929.699	749.722	882.561	880.206	1063.16	1186.58	1120.37	1101.79
567	Eef1b2	4203.84	0.402068	0.0838568	4.7947	1.62921e-06	4.41783e-05	3757.91	3763.17	3631.35	3903.41	3337.68	4629.86	5766.61	4543.67	4500.84
568	Arhgdig	1418.2	0.468011	0.0976202	4.7942	1.63324e-06	4.42097e-05	1282.27	1202.27	943.079	1308.39	1322.03	1707.41	1807.7	1579.38	1611.27
569	Gstt1	306.081	0.575245	0.120366	4.77911	1.76074e-06	4.7577e-05	267.75	256.724	218.305	273.582	240.368	364.314	435.81	375.793	322.086
570	Prrt2	11762.3	-0.307444	0.0643752	-4.77581	1.78984e-06	4.82786e-05	12051.9	12148.4	13926.6	12289.5	13881.8	10361.6	10730.5	10492.4	9977.98
572	Rbm26	1769.88	-0.329922	0.0691034	-4.77432	1.8032e-06	4.84688e-05	2038.46	1825.59	2123.17	1869.29	1877.16	1629.98	1535.22	1468.13	1561.91
571	Gps2	716.279	-0.477485	0.100008	-4.77446	1.80188e-06	4.84688e-05	799.066	830.39	878.211	710.856	876.772	606.528	677.52	532.592	534.579
573	Car11	4374.35	-0.358053	0.075014	-4.77315	1.81365e-06	4.86646e-05	4772.43	5092.22	4448.44	5050.4	4876.04	3375.11	3614.66	4219.56	3920.25
574	Cfap69	558.714	-0.371362	0.0778783	-4.76849	1.85609e-06	4.97168e-05	619.172	603.248	644.936	616.991	623.813	452.662	481.955	487.041	498.606
575	Utp14b	349.715	-0.634421	0.133197	-4.76302	1.90713e-06	5.09951e-05	360.835	407.8	417.899	523.126	366.275	309.716	227.061	263.668	271.054
577	Pcdhb3	219.403	0.535412	0.112609	4.7546	1.98844e-06	5.29114e-05	175.711	177.488	173.397	199.177	188.861	266.038	275.403	257.536	261.015
578	Rpl12	3342.58	0.320906	0.067491	4.7548	1.9864e-06	5.29114e-05	3044.61	2822.9	2914.06	3248.65	3018.34	3534.94	4017.51	3939.25	3542.95
576	Klf5	239.903	-0.615582	0.129473	-4.75453	1.98913e-06	5.29114e-05	271.934	248.272	325.587	322.804	250.67	169.748	177.254	197.094	195.761
579	Golim4	1380.91	-0.396997	0.0835676	-4.7506	2.02812e-06	5.38554e-05	1570.94	1391.38	1612.96	1631.19	1524.62	1293.46	1207.08	1015.25	1181.26
581	Sh3bgrl	3476.21	0.441266	0.0929043	4.74969	2.03729e-06	5.39129e-05	3508.99	3040.54	3058.77	2906.38	2481.52	4071.98	4538.28	3804.35	3875.07
580	Pqlc1	586.915	0.404606	0.0851822	4.74989	2.03525e-06	5.39129e-05	528.179	514.504	467.797	501.377	552.847	644.25	646.757	728.81	697.714
582	Plekha1	4211.84	-0.26513	0.0558703	-4.74546	2.08029e-06	5.4956e-05	4604.04	4524.89	4629.32	4739.04	4259.1	3975.69	3823.41	3628.28	3722.81
583	Sdf2l1	335.463	0.675078	0.142397	4.74081	2.1287e-06	5.60423e-05	231.143	223.973	326.834	286.174	258.682	381.189	371.354	528.212	411.601
584	Thrsp	573.172	0.45523	0.0960194	4.74102	2.12647e-06	5.60423e-05	523.995	464.85	431.621	532.284	507.062	693.884	736.849	663.988	604.016
585	Gm16386	169.313	-0.831288	0.175475	-4.73736	2.16516e-06	5.69048e-05	237.419	221.86	260.719	167.126	163.679	120.114	96.6839	116.504	139.71
586	Ifitm3	267.508	0.544941	0.115044	4.7368	2.17123e-06	5.69669e-05	263.566	207.069	208.326	228.939	202.596	314.68	334.731	338.126	309.537
587	Abcf1	3721.42	-0.25805	0.0544973	-4.73509	2.18953e-06	5.73493e-05	3948.27	3841.35	4164.02	3935.46	4181.26	3337.39	3515.78	3263.88	3305.36
588	Hsd17b4	2850.53	-0.356634	0.0753466	-4.73324	2.2096e-06	5.77766e-05	2968.26	3072.23	3106.17	3443.25	3201.48	2468.8	2763.55	2411.55	2219.47
589	Taf15	1832.17	-0.419441	0.0886405	-4.73193	2.22397e-06	5.80537e-05	2025.9	2159.44	2236.69	1783.44	2114.1	1525.75	1777.67	1422.58	1443.95
590	3110057O12Rik	385.231	-0.476699	0.100789	-4.72969	2.24864e-06	5.85981e-05	443.461	460.624	382.97	473.904	439.53	314.68	293.714	311.847	346.347
591	Uspl1	1248.42	0.3454	0.0730937	4.72544	2.29619e-06	5.97359e-05	1102.38	1082.89	1148.91	1150.42	1089.67	1398.69	1578.44	1315.71	1368.66
593	Ubac1	1239.62	0.3483	0.0737331	4.7238	2.3148e-06	6.0017e-05	1063.68	1032.18	1118.97	1205.36	1109.13	1369.9	1519.11	1417.32	1320.97
592	Rnps1	3375.32	-0.285429	0.0604235	-4.72381	2.31468e-06	6.0017e-05	3618.81	3585.68	3944.46	3482.17	3710.83	2975.06	3175.92	3041.38	2843.56
594	Pcdhga3	615.368	-0.617032	0.130758	-4.71888	2.37142e-06	6.13814e-05	581.519	738.477	767.187	787.551	763.455	604.543	388.933	423.095	483.548
595	Trappc4	1170.74	0.418473	0.0887404	4.7157	2.40879e-06	6.22439e-05	983.144	1091.34	1121.47	1005.04	892.796	1204.12	1436.34	1467.26	1335.19
596	Acyp1	803.678	-0.424599	0.0900515	-4.71507	2.41632e-06	6.23337e-05	833.581	787.075	979.255	1007.33	925.99	689.913	692.901	638.585	678.472
597	Tmem65	4348.93	0.329353	0.0698824	4.71296	2.44139e-06	6.28749e-05	4241.12	4193.15	3862.13	3484.45	3738.3	4682.48	5059.06	5050.86	4828.78
598	Lhpp	367.44	0.53425	0.11337	4.71243	2.44774e-06	6.29332e-05	271.934	292.644	301.885	350.277	315.913	477.479	493.674	409.956	393.196
599	1500011K16Rik	532.897	0.64308	0.136596	4.70788	2.50309e-06	6.42487e-05	543.867	444.776	407.919	408.656	326.214	570.791	606.472	761.221	726.158
600	Matk	4867.49	-0.355299	0.075518	-4.70482	2.5409e-06	6.51105e-05	5531.75	6018.75	4833.9	5305.67	5262.92	3777.15	4437.94	4277.38	4361.97
603	Irak1bp1	602.718	0.544486	0.115859	4.69955	2.60741e-06	6.64826e-05	559.555	532.464	491.499	501.377	418.927	691.898	887.734	706.035	634.97
601	1500009C09Rik	3144.6	0.274912	0.0584939	4.69984	2.60363e-06	6.64826e-05	2830.2	2871.5	2804.29	2969.34	2908.46	3246.07	3736.98	3444.33	3490.24
602	Zfp941	1265.96	-0.411579	0.0875708	-4.69996	2.60215e-06	6.64826e-05	1381.63	1468.5	1590.51	1403.4	1270.52	1180.3	1125.78	1012.63	960.402
604	Ppm1f	2818.73	0.348378	0.0741471	4.69847	2.62119e-06	6.67232e-05	2701.55	2677.11	2367.68	2348.92	2470.07	3237.13	2876.35	3228.84	3460.96
605	Ank	8124.67	0.23924	0.0509258	4.6978	2.62977e-06	6.6831e-05	7509.55	7660.51	7443.58	7150.92	7842.87	8805.08	8654.68	9313.35	8741.5
606	Arl6	1007.81	0.405955	0.086437	4.69654	2.64599e-06	6.71322e-05	891.105	827.221	904.407	885.995	895.085	1253.76	1305.23	1062.56	1044.9
607	Pard6a	507.066	0.551568	0.11768	4.68703	2.77204e-06	7.02144e-05	385.936	451.115	321.844	503.666	437.241	617.447	628.445	647.344	570.553
608	Dot1l	1224.47	-0.611761	0.130595	-4.6844	2.80781e-06	7.10034e-05	1588.72	1648.1	1200.05	1300.37	1494.86	878.522	727.327	995.982	1186.28
609	Grk6	2174.07	0.276302	0.0590004	4.68306	2.82624e-06	7.1352e-05	1997.67	2128.8	1883.66	1965.44	1960.72	2366.55	2361.43	2510.54	2391.8
610	Coro6	715.569	-0.621796	0.132818	-4.68155	2.84715e-06	7.17622e-05	877.508	1079.72	753.465	675.371	851.59	450.677	572.047	543.104	636.643
611	Txndc15	2050.37	0.356631	0.0762058	4.67985	2.87088e-06	7.22419e-05	1908.76	1844.61	1745.19	1872.72	1745.53	2034	2488.15	2526.31	2288.07
612	Cmc4	108.076	0.85108	0.181913	4.6785	2.88978e-06	7.25987e-05	93.0849	78.1792	77.3424	81.2734	68.6766	127.063	183.846	123.512	139.71
613	Mertk	1272.84	-0.401813	0.0859046	-4.67744	2.90483e-06	7.28577e-05	1495.63	1317.43	1251.2	1516.72	1553.24	1157.47	1112.6	984.594	1066.65
614	Ndufs4	2391.46	0.400181	0.0855806	4.67607	2.92418e-06	7.32236e-05	2041.59	2069.64	2155.61	2300.84	1904.63	2521.41	3216.21	2568.35	2744.84
615	Gigyf2	3211.43	-0.304788	0.0651997	-4.67468	2.94416e-06	7.3604e-05	3524.68	3298.32	3419.28	3422.64	3875.65	3005.84	2742.31	2730.41	2883.72
616	Mettl10	739.784	-0.375939	0.0804971	-4.67022	3.00874e-06	7.50964e-05	838.81	763.832	855.756	809.3	852.735	637.301	697.296	595.662	607.363
617	Dbndd1	681.183	0.38612	0.0826957	4.66917	3.02416e-06	7.53589e-05	580.473	632.829	530.17	618.136	635.259	762.379	803.502	747.205	820.692
618	Dctn2	7804.74	0.252936	0.0541915	4.66745	3.04966e-06	7.58713e-05	7140.35	7379.49	7192.84	7005.54	7245.39	8081.41	9242.1	8475.92	8479.65
619	Uvssa	411.269	-0.633538	0.135873	-4.66273	3.12047e-06	7.75075e-05	533.408	603.248	442.848	470.47	391.457	344.46	337.661	255.784	322.086
621	Necab3	1900.11	0.355299	0.0762103	4.66208	3.13026e-06	7.75828e-05	1706.91	1542.46	1549.34	1767.41	1886.32	2013.16	2208.35	2229.35	2197.72
620	Ndufs2	6504.12	0.310306	0.0665626	4.66186	3.13359e-06	7.75828e-05	5803.69	5715.54	6176.17	5886.03	5807.75	7167.15	8200.55	7088.38	6691.86
622	Shf	858.166	0.360708	0.0773926	4.66076	3.15044e-06	7.78747e-05	719.578	757.493	755.96	832.194	745.142	921.208	934.611	1045.04	1012.27
623	Rnpc3	1145.35	-0.480239	0.103055	-4.66002	3.16179e-06	7.80298e-05	1278.09	1512.87	1247.46	1283.2	1230.46	942.054	1113.33	779.616	921.083
624	Gm14420	952.26	-0.355139	0.0762228	-4.65923	3.17401e-06	7.82058e-05	969.548	1051.19	1050.36	1104.63	1098.83	812.013	896.524	768.229	819.019
626	Tmem35	1923.66	0.318174	0.0683649	4.65406	3.25468e-06	7.99372e-05	1712.14	1805.52	1806.32	1687.28	1658.54	2089.59	2393.66	2055.03	2104.85
625	Prkar1a	28571	0.215353	0.0462698	4.65429	3.251e-06	7.99372e-05	26785.5	26767.9	27777.2	26257	25730.8	30323.4	32089.5	31192.5	30215
627	Brwd1	2998.5	0.330819	0.0711027	4.65269	3.27633e-06	8.03407e-05	2774.77	2831.36	2430.05	2743.84	2669.23	3330.44	3067.52	3494.26	3645.01
628	Nutf2	424.905	0.563112	0.121076	4.65089	3.30507e-06	8.09163e-05	345.146	394.066	390.454	270.148	353.685	489.392	589.625	471.274	520.357
629	Tspan7	35298	0.239746	0.05156	4.64985	3.32171e-06	8.11944e-05	31129.1	33000.1	33032.7	33076	33127.3	39131.5	40614.6	38486.8	36083.7
630	Mrpl33	437.647	0.458772	0.0986962	4.64832	3.34648e-06	8.15406e-05	378.615	378.218	392.949	356	371.998	464.575	594.02	507.189	495.26
631	Gigyf1	1710.09	-0.485575	0.10446	-4.64841	3.34496e-06	8.15406e-05	2083.43	2192.19	1675.34	1876.16	1966.44	1233.9	1214.41	1545.22	1603.74
632	Anks1b	13969.1	-0.239642	0.051608	-4.64351	3.42547e-06	8.33332e-05	14775.4	14637.5	15807.8	14830.7	14890.2	13474.6	12196.1	12410.8	12698.6
633	Ap5s1	378.534	0.491696	0.105921	4.64211	3.44875e-06	8.37063e-05	350.376	304.265	296.895	318.225	334.226	414.941	518.577	448.498	420.804
634	Spr	667.634	0.485498	0.10459	4.64193	3.45169e-06	8.37063e-05	487.389	517.673	597.533	600.965	632.97	678.994	851.844	854.95	786.392
635	Dap3	2165.19	0.351769	0.0757877	4.6415	3.45889e-06	8.37488e-05	2053.1	1950.26	2003.42	1880.74	1756.98	2212.69	2716.67	2485.14	2427.78
636	Lrp11	6664.37	0.235709	0.0508115	4.63889	3.50277e-06	8.46779e-05	6012.87	6117	6268.48	5952.42	6536.87	7003.36	7367.02	7365.18	7356.11
637	Zmym5	1651.93	-0.289751	0.0624681	-4.63838	3.51146e-06	8.47547e-05	1872.16	1842.49	1767.65	1828.08	1675.71	1495.97	1527.9	1405.94	1451.48
638	Snord64	93.7823	-1.37503	0.296726	-4.63401	3.58643e-06	8.64285e-05	156.885	114.099	137.22	120.193	115.606	72.4657	16.8464	43.7987	66.927
639	Tmem110	642.329	0.395653	0.0854069	4.63256	3.61176e-06	8.69026e-05	639.044	529.295	548.882	544.875	553.992	703.811	714.143	783.12	763.804
640	Tbcb	1635.77	0.34742	0.0750018	4.63215	3.61879e-06	8.69358e-05	1453.8	1383.98	1420.86	1580.83	1458.23	1763.99	2058.2	1892.1	1709.98
641	Urod	1231.94	0.375034	0.0809779	4.63132	3.63346e-06	8.71521e-05	1183.96	1068.1	990.482	1120.66	1078.22	1422.51	1566.72	1373.53	1283.33
642	Fbxw7	9450.02	-0.304889	0.0658597	-4.62938	3.66765e-06	8.78351e-05	9720.58	10335.5	10766.8	10464.8	10335.8	8273.99	9380.54	7962.6	7809.54
643	Smpd4	1394.11	-0.532047	0.114948	-4.62857	3.68192e-06	8.80396e-05	1732.01	1928.07	1408.38	1411.41	1599.02	988.71	1356.5	1014.38	1108.48
645	Ran	5846.88	0.281711	0.0609179	4.62444	3.75617e-06	8.96165e-05	5303.75	5374.29	5437.67	5432.73	5132.43	5900.49	7034.49	6428.77	6577.25
644	Gxylt1	791.768	-0.341686	0.0738899	-4.62425	3.75952e-06	8.96165e-05	861.82	827.221	918.129	877.982	882.495	739.547	666.533	656.98	695.204
646	Kctd2	2058.45	0.371967	0.0804566	4.62319	3.77874e-06	8.99353e-05	2001.85	1898.49	1793.85	1801.75	1607.03	2228.57	2632.44	2237.24	2324.88
647	Ranbp3	2062.38	0.300305	0.0650311	4.61787	3.87691e-06	9.2129e-05	1852.29	2046.39	1840	1857.84	1752.4	2258.35	2214.21	2434.33	2305.64
648	Pde8a	990.825	-0.435122	0.0942557	-4.6164	3.90453e-06	9.26422e-05	1132.71	1111.41	1180.1	1152.71	1023.28	994.666	753.695	749.833	819.019
649	Gnb2l1	4524.46	0.318017	0.0689018	4.61551	3.92133e-06	9.27302e-05	3784.06	4108.64	4107.88	4528.42	3860.77	4670.56	5215.07	5283.87	5160.91
651	Slc35b4	2274.02	0.26699	0.0578416	4.61588	3.91429e-06	9.27302e-05	2084.47	2130.91	2166.84	2090.21	1954.99	2519.42	2404.65	2506.16	2608.48
650	BC028528	52.187	-1.13382	0.245669	-4.61524	3.92633e-06	9.27302e-05	65.8916	48.5979	83.5797	73.2605	73.2551	32.7585	36.6227	29.7831	25.9342
652	Ap2s1	3239.98	0.351017	0.0760915	4.61309	3.96731e-06	9.35542e-05	2948.39	3061.67	2697	2969.34	2756.22	3256.99	3578.04	4107.44	3784.72
653	Tmem223	627.708	0.385078	0.0835227	4.61046	4.01772e-06	9.4598e-05	577.336	568.384	533.912	497.943	584.896	731.606	761.752	720.926	672.616
654	Ddrgk1	2087.88	-0.332257	0.0720767	-4.60977	4.03109e-06	9.47676e-05	2232.99	2304.17	2292.83	2432.48	2227.41	1901.98	1935.88	1871.96	1591.19
657	1700037H04Rik	1128.56	0.335868	0.0728709	4.60909	4.04436e-06	9.4782e-05	1094.01	998.37	981.75	958.111	1022.14	1232.91	1379.21	1285.05	1205.52
656	Kifc2	18369.8	-0.248554	0.0539304	-4.60879	4.0502e-06	9.4782e-05	19431.7	19648.3	19650	21038.4	19029.2	16354.4	15849.6	17671.9	16654.8
655	Ppifos	52.6968	-1.14661	0.248763	-4.60922	4.04179e-06	9.4782e-05	61.708	75.0098	82.3323	67.5371	61.809	38.7145	34.4253	19.2714	33.4635
658	Zfp36l2	871.391	-0.461823	0.100263	-4.6061	4.10301e-06	9.5872e-05	862.866	855.746	1075.31	1059.99	1109.13	654.177	733.919	720.05	771.334
659	Rgs4	20609.1	-0.275715	0.0598746	-4.60487	4.12717e-06	9.61443e-05	23126.9	21853.2	22799.8	22306.7	21594.2	18859.9	19966.7	18191.3	16782.8
660	Cuedc1	1051.04	-0.434339	0.0943188	-4.60501	4.12437e-06	9.61443e-05	1183.96	1129.37	1130.2	1268.32	1230.46	750.467	828.405	1037.15	901.005
661	Hsdl1	1726.98	0.263197	0.0571612	4.60446	4.13535e-06	9.61891e-05	1586.63	1629.09	1546.85	1640.35	1526.91	1878.15	1957.85	1856.19	1920.8
662	Ubac2	998.657	0.382947	0.0832117	4.60208	4.18286e-06	9.71472e-05	852.407	984.636	825.817	800.142	935.147	1092.94	1123.58	1243.01	1130.23
663	Armc6	591.583	0.463188	0.100919	4.58971	4.43872e-06	0.000102934	458.103	582.118	474.034	518.547	499.05	616.455	664.336	760.345	751.256
664	Spaca6	268.378	-0.715017	0.15589	-4.58668	4.50344e-06	0.000104278	366.064	405.687	284.421	317.081	250.67	203.5	236.583	168.187	183.213
665	Psap	53703.5	0.241568	0.0526889	4.58481	4.54398e-06	0.000105058	50006.5	50336.9	48304.1	49378.7	50367.4	55862.1	56280.3	63297.8	59497.3
666	1110032F04Rik	565.254	0.436471	0.0952224	4.5837	4.56813e-06	0.0001053	512.49	463.793	454.075	500.232	512.786	623.404	741.243	691.143	588.121
667	BC024978	357.264	-0.461819	0.100751	-4.58375	4.56705e-06	0.0001053	426.726	381.388	361.763	422.393	440.675	315.672	292.249	292.575	281.93
668	Ppp1r12a	3459.47	-0.361974	0.0790801	-4.5773	4.71014e-06	0.000108411	3795.56	3601.53	4186.47	3475.3	4129.76	3204.37	2650.75	3058.9	3032.63
669	Rras	235.562	0.54347	0.118759	4.57623	4.73432e-06	0.000108804	203.95	202.843	170.902	202.611	198.018	292.841	310.56	288.195	250.14
670	Zmat5	1233.6	0.337419	0.0737735	4.57372	4.79136e-06	0.000109951	1015.57	1175.86	1091.53	1129.81	1110.27	1316.29	1482.49	1315.71	1464.86
671	Pnpt1	982.283	-0.438638	0.0959955	-4.56936	4.89216e-06	0.000112097	1060.54	1088.17	1156.39	1191.63	1064.49	810.027	985.151	763.849	720.302
672	Foxj2	1530.87	-0.343462	0.07527	-4.56306	5.04127e-06	0.000115342	1698.54	1604.79	1630.43	1678.12	1835.96	1404.64	1179.25	1348.12	1397.94
673	Gm4737	135.409	-0.715281	0.156792	-4.56196	5.06776e-06	0.000115775	173.619	154.246	149.695	183.151	157.956	122.1	103.276	88.4733	86.1685
674	Hacd2	1127.82	0.326481	0.0715801	4.56106	5.0896e-06	0.000116102	981.052	971.958	961.79	1025.65	1126.3	1318.28	1270.08	1277.17	1218.07
675	Tmem50a	2597.45	0.344759	0.0756667	4.55629	5.20655e-06	0.000118594	2273.78	2256.63	2332.75	2339.76	2394.53	2998.89	3339.99	2854.8	2585.89
676	Fam228b	96.1123	-0.853768	0.187413	-4.55554	5.22513e-06	0.000118841	124.462	102.478	107.281	121.338	144.221	55.5901	59.3288	68.3259	81.9856
677	Pum2	8499.77	0.268518	0.058974	4.55316	5.28468e-06	0.000120018	8282.47	7572.82	7629.46	7644.28	7824.56	9910.92	8586.56	9550.74	9496.1
678	Slain1os	34.3783	-1.38718	0.304686	-4.55284	5.29267e-06	0.000120022	52.2949	62.3321	49.8983	36.6303	35.4829	22.8317	18.3113	14.8915	16.7318
679	Vip	1214.01	0.542518	0.119192	4.55162	5.3234e-06	0.000120541	1144.21	978.297	842.034	1100.05	982.076	1324.24	1872.88	1380.53	1301.73
681	Igip	1533.07	1.01491	0.223144	4.54824	5.40968e-06	0.000122149	1387.91	1228.68	1009.19	815.024	832.132	1833.48	2835.33	1862.32	1993.59
680	Atox1	514.312	0.501711	0.110309	4.54821	5.41031e-06	0.000122149	421.497	390.896	430.373	441.853	486.46	530.092	578.639	734.942	614.055
682	Stard7	3391.54	0.295535	0.0649858	4.54769	5.4239e-06	0.000122276	3044.61	3132.45	3370.63	2986.51	2869.54	3546.85	3814.62	3761.43	3997.22
683	Mrpl14	241.098	0.665245	0.146373	4.54488	5.49674e-06	0.000123737	167.344	185.94	158.427	194.598	250.67	254.126	321.547	329.366	307.864
684	Pcdh19	1776.97	0.396355	0.0872169	4.54447	5.50742e-06	0.000123796	1453.8	1667.12	1660.37	1601.43	1406.73	2279.19	1925.62	1815.02	2183.49
685	Clasrp	1058.51	-0.556723	0.122538	-4.54325	5.53929e-06	0.000124331	1347.12	1446.32	958.048	1122.95	1296.84	722.672	988.813	780.492	863.358
686	Zfp738	794.933	-0.437091	0.0962747	-4.54003	5.62451e-06	0.000126059	811.617	893.779	1052.85	840.207	898.519	709.767	603.542	626.321	717.792
687	Ydjc	200.463	0.707089	0.155788	4.53878	5.65795e-06	0.000126624	146.426	194.392	148.448	160.257	132.775	203.5	235.85	284.691	297.825
688	Atp5l	2878.05	0.361339	0.0796391	4.53721	5.70046e-06	0.00012739	2633.57	2658.09	2375.16	2696.9	2411.69	3059.44	3800.7	3143.87	3122.98
689	B4gat1	3244.14	0.317683	0.070048	4.53522	5.7543e-06	0.000128221	2894	2747.89	2907.83	2851.44	3220.93	3290.74	3733.32	3890.2	3660.91
690	Scamp5	14347.9	0.243891	0.0537756	4.53535	5.75075e-06	0.000128221	12877.1	13291.5	13058.4	13191.5	13894.4	14623.2	15514.1	16350.9	16330.2
691	Sumo1	4341.08	-0.498851	0.110035	-4.53357	5.79952e-06	0.000129041	4505.73	4559.75	5835.61	5417.85	4629.95	3579.61	4331	2981.81	3228.39
692	Eif1b	3196.08	0.39699	0.0875786	4.53295	5.8165e-06	0.000129232	2845.89	2679.22	2813.02	2652.26	3019.48	3678.87	4401.32	3393.52	3281.1
693	Psmg3	278.38	0.563986	0.124555	4.52799	5.95464e-06	0.000132111	202.904	247.215	202.088	280.451	215.187	323.614	333.267	326.738	373.955
694	Fap	139.624	-0.746884	0.165036	-4.52558	6.0229e-06	0.000133412	201.858	133.116	175.892	156.823	183.138	114.158	105.473	84.0934	102.064
695	2900076A07Rik	111.427	-0.817635	0.18068	-4.52531	6.03068e-06	0.000133412	152.701	166.923	128.488	127.061	113.316	97.2827	68.1182	75.3337	73.6197
696	Ndufs6	2359.27	-0.428843	0.094775	-4.52485	6.04372e-06	0.000133509	2611.61	2606.33	2830.48	2868.61	2403.68	1957.57	2390.73	1743.19	1821.25
697	Pex11b	1394.49	0.303132	0.0670022	4.52422	6.06198e-06	0.00013372	1259.26	1278.34	1297.36	1322.12	1160.64	1478.1	1644.36	1576.75	1533.46
699	Sh3gl2	11526.3	0.256791	0.0568102	4.52015	6.17965e-06	0.000135927	9779.15	10894.4	11198.4	10425.9	10743.3	12148.4	12478.1	12817.2	13251.5
698	Pak7	2697.93	-0.302394	0.0668991	-4.52015	6.17972e-06	0.000135927	2835.43	2717.26	3111.16	3137.61	2927.91	2439.02	2524.04	2238.99	2349.97
700	Recql5	711.202	-0.341078	0.0754978	-4.51772	6.25103e-06	0.000136713	802.204	825.108	719.783	755.499	819.541	617.447	615.994	622.817	622.421
701	Bcas1	9291.34	-0.423137	0.0936588	-4.51786	6.24691e-06	0.000136713	10068.9	10401	11114.9	10591.9	10197.3	8981.78	8790.18	6427.89	7048.25
703	Atn1	6460.65	-0.430528	0.0952788	-4.51861	6.2247e-06	0.000136713	6807.75	6910.41	7211.56	7239.06	8316.74	5685.08	4315.62	6050.35	5609.32
702	Pole3	593.865	-0.443028	0.0980637	-4.51776	6.24961e-06	0.000136713	637.998	653.959	593.79	785.261	694.779	447.699	522.24	505.437	503.626
704	Acot7	8023.84	0.290414	0.0643112	4.51577	6.30877e-06	0.00013778	7088.05	7718.62	7222.78	7129.17	7344.97	8597.61	10011.9	8538.99	8562.47
705	Dr1	2060.51	0.284634	0.0630398	4.51515	6.3271e-06	0.000137985	1951.65	1924.9	1803.82	1923.09	1787.88	2362.58	2414.9	2167.16	2208.59
706	Dvl2	536.827	-0.469981	0.104137	-4.51309	6.38889e-06	0.000138938	668.329	680.371	612.502	559.756	542.545	380.197	472.433	448.498	466.816
707	Nfix	9471.68	-0.515907	0.114313	-4.51311	6.38841e-06	0.000138938	10117	9709.02	11527.8	10414.4	12894	7019.25	6047.14	9266.92	8249.59
708	Dpm1	160.117	0.73912	0.163849	4.51098	6.45295e-06	0.000140133	168.39	103.535	129.736	117.904	97.2919	196.551	208.749	218.117	200.781
709	Ppp1cb	13901	0.351329	0.0779041	4.50976	6.49004e-06	0.00014074	14275.5	12724.2	12277.5	11417.2	11221.8	16409	16789.3	14753.1	15241.8
710	Dgcr2	4082.11	0.307937	0.068325	4.50695	6.57663e-06	0.000142416	3605.21	3866.7	3686.24	3516.51	3782.94	4388.64	4128.84	4988.67	4775.24
711	Lrrc45	1244.56	-0.579255	0.128646	-4.50269	6.70978e-06	0.000145096	1573.03	1809.74	1115.23	1357.61	1439.92	859.662	1183.65	891.741	970.442
712	Rps25	5536.33	0.373694	0.0830086	4.50186	6.736e-06	0.000145458	5302.7	4773.16	4777.77	5075.58	4538.38	6251.9	7459.31	5775.29	5872.84
713	Nipsnap1	2267.32	0.37323	0.0829228	4.50094	6.76551e-06	0.00014589	2047.87	2072.81	1832.52	2168.05	1901.2	2469.79	3008.92	2415.06	2489.68
714	Cdc40	1897.25	-0.321245	0.0713797	-4.5005	6.77925e-06	0.000145982	1849.15	2094.99	2225.47	2131.42	2108.37	1784.84	1611.4	1679.24	1590.35
715	Zdhhc3	2665.63	0.24577	0.0546134	4.50018	6.78951e-06	0.000145998	2538.39	2494.34	2371.42	2479.41	2428.86	2779.51	2997.2	2888.96	3012.55
716	Kdm6b	923.117	-0.507185	0.112741	-4.49869	6.83741e-06	0.000146823	1078.32	1056.48	948.068	1061.13	1170.94	682.964	594.753	846.19	869.214
717	Nme1	4641.71	0.420932	0.0936804	4.49328	7.01348e-06	0.000150394	4079	4383.32	3922.01	4170.13	3618.11	5043.81	6618.45	4916.84	5023.71
720	Paqr7	2652.49	0.332577	0.0740601	4.49064	7.10101e-06	0.000151636	2407.66	2423.56	2473.71	2194.38	2394.53	2611.74	3047.01	3262.13	3057.73
718	Id4	2755.84	-0.290326	0.0646468	-4.49096	7.09017e-06	0.000151636	2956.75	2786.98	3112.41	3007.12	3129.37	2637.55	2350.44	2507.91	2314
719	Alpk1	145.401	-0.647106	0.144095	-4.49083	7.09476e-06	0.000151636	151.655	170.093	189.614	167.126	187.716	108.202	98.1488	114.753	121.305
721	Atxn7	1101.52	-0.342084	0.07619	-4.48988	7.12632e-06	0.000151966	1165.13	1351.23	1123.96	1271.76	1164.07	994.666	925.089	937.292	980.481
722	Sar1a	4427.68	0.256794	0.057222	4.48768	7.20042e-06	0.000153333	3992.19	4018.84	4329.93	4077.41	3959.21	4700.34	5227.52	4816.1	4727.56
723	Tcp11l2	985.48	0.335124	0.0746873	4.48703	7.22225e-06	0.000153585	919.344	866.311	920.624	926.059	782.914	1059.19	1126.51	1124.75	1143.62
725	2210016F16Rik	346.652	0.510587	0.113851	4.48469	7.3021e-06	0.000154855	261.475	283.136	299.39	328.528	287.297	375.233	484.885	412.583	387.34
724	Ubb	4401.48	0.336556	0.0750412	4.48495	7.29321e-06	0.000154855	3990.1	4300.91	4015.57	3982.4	3417.81	4613.98	5207.02	5275.99	4809.54
726	Gabpb2	812.479	-0.358698	0.0800303	-4.48203	7.39359e-06	0.000156579	937.125	966.676	875.716	861.956	860.747	665.096	658.476	723.554	762.968
727	Kcnc4	2340.59	0.289404	0.0646251	4.4782	7.52743e-06	0.000159194	1962.1	2230.22	2050.82	2204.68	2204.52	2441.99	2600.94	2659.46	2710.54
728	Surf4	2434.25	0.275276	0.0614771	4.4777	7.54529e-06	0.000159353	2218.35	2406.65	2085.75	2223	2196.51	2686.19	2808.96	2712.01	2570.83
730	Adck1	983.9	0.323641	0.0723102	4.47573	7.61508e-06	0.000159948	927.712	906.457	805.858	908.889	875.627	1079.04	1155.81	1052.92	1142.78
731	Pfn2	19353.1	0.270162	0.06036	4.47584	7.61116e-06	0.000159948	18597.1	17465.7	18098.1	17887	16604.9	21106.4	23424.6	20381.3	20612.7
729	Sf3b1	9841.07	-0.271051	0.0605552	-4.4761	7.60206e-06	0.000159948	10282.2	11354	10421.3	11216.9	9986.73	8677.02	9350.51	8384.82	8896.27
732	Fah	874.136	-0.443231	0.0990238	-4.47601	7.60519e-06	0.000159948	902.61	1015.27	868.231	1149.27	1018.7	703.811	825.476	672.748	711.099
734	Ptges2	829.632	0.42075	0.0940434	4.47399	7.6773e-06	0.000160616	754.093	839.899	646.183	736.039	628.391	935.105	1029.1	960.067	937.815
736	Sdhd	3220.93	0.319921	0.0715068	4.47399	7.67719e-06	0.000160616	2903.41	2917.99	2983.92	3007.12	2694.41	3391	4076.11	3377.75	3636.65
735	Ypel4	1526.65	-0.411117	0.091894	-4.47382	7.68354e-06	0.000160616	1684.94	1857.29	1556.83	1560.22	1920.66	1103.86	1370.42	1324.47	1361.13
733	Dazap1	1172.87	-0.567065	0.126756	-4.47367	7.68868e-06	0.000160616	1272.86	1369.19	1294.86	1420.57	1497.15	733.591	748.568	1144.9	1074.18
737	Tnfrsf18	55.0147	-1.01789	0.227562	-4.47303	7.71187e-06	0.000160882	70.0752	81.3487	68.6102	58.3795	76.6889	32.7585	40.285	38.5428	28.444
738	Camkk1	4837.72	0.331751	0.0742414	4.46855	7.87523e-06	0.000164067	4612.41	4539.68	4212.67	3960.65	4370.12	4845.27	5351.31	5963.63	5683.78
739	Tmem97	438.599	0.479069	0.107294	4.465	8.00683e-06	0.000166583	358.743	401.461	389.207	318.225	399.469	450.677	531.029	579.894	518.684
741	1700029J07Rik	162.326	-0.696427	0.156031	-4.4634	8.06695e-06	0.000167381	197.675	204.956	200.841	182.007	193.439	124.085	153.815	92.8532	111.266
740	A330049N07Rik	74.2529	-1.0158	0.227584	-4.46342	8.06602e-06	0.000167381	82.6259	109.874	123.498	90.431	72.1105	55.5901	39.5525	38.5428	56.0514
742	Ndufaf3	734.106	0.491913	0.110219	4.46307	8.0793e-06	0.000167411	598.254	699.387	573.831	600.965	636.403	731.606	813.024	1061.68	891.802
743	Eno1	43.1264	-1.31986	0.295768	-4.4625	8.10086e-06	0.000167632	56.4785	77.1228	67.3628	46.9325	45.7844	19.8536	15.3815	33.287	25.9342
744	Lnp	3495.11	0.326474	0.0731898	4.46065	8.17129e-06	0.000168779	3559.19	3264.51	2956.48	3022	2899.3	3826.78	3835.86	3879.69	4212.22
745	Ptpn23	1683.23	-0.334439	0.0749786	-4.46046	8.17823e-06	0.000168779	1803.13	1992.51	1768.9	1769.7	1932.1	1476.12	1315.49	1597.78	1493.31
746	Cmip	11062.3	-0.236471	0.0530936	-4.45385	8.43447e-06	0.000173834	11222.5	11568.4	12462.1	11691.9	12352.6	9930.78	10083.7	10475.8	9773.02
747	Cbr1	1894.58	0.358501	0.0805164	4.45252	8.48682e-06	0.000174445	1603.36	1700.93	1560.57	1899.05	1655.11	1921.83	2333.6	2245.12	2131.62
748	Pcdhga12	651.105	-0.682853	0.153358	-4.45267	8.48102e-06	0.000174445	784.424	627.547	920.624	823.036	754.298	522.15	318.617	593.91	515.338
749	Dzank1	11481.9	0.292342	0.0656702	4.45167	8.5207e-06	0.000174907	10779	10524.6	9872.39	10464.8	10555.6	12437.3	11509.8	13082.7	14110.7
750	Rnf14	12653.4	0.239926	0.0538999	4.45133	8.53411e-06	0.000174949	10737.2	11682.5	12338.6	11891.1	11912	13526.3	14044.1	13687.1	14062.2
751	Itgb1bp1	641.135	0.418613	0.0940782	4.44962	8.60204e-06	0.000176066	587.795	547.255	496.488	602.11	552.847	851.72	731.721	721.802	678.472
752	Ensa	11519.8	0.311571	0.0700256	4.44939	8.61149e-06	0.000176066	10799.9	10506.7	10219.2	10759	9741.78	12726.2	14652	11779.2	12494.4
753	Gm10560	100.588	-0.880964	0.198029	-4.44866	8.64075e-06	0.00017643	135.967	161.641	87.3221	122.482	123.618	56.5828	70.3156	77.0857	70.2734
754	Spryd4	226.035	0.628389	0.141339	4.44596	8.75006e-06	0.000178425	228.006	172.206	187.119	168.27	153.378	309.716	303.968	271.552	240.101
755	E030003E18Rik	400.743	-0.528766	0.118965	-4.44471	8.80085e-06	0.000179223	412.084	421.534	498.983	534.573	452.121	383.175	292.982	290.823	320.413
756	Ankrd34a	2405.19	-0.355066	0.0799064	-4.44352	8.84994e-06	0.000179984	2488.19	2786.98	2770.61	2400.43	2870.68	2014.15	1917.56	2330.09	2068.04
757	Ubap2	1614.09	-0.296417	0.0668088	-4.4368	9.13075e-06	0.00018545	1727.82	1757.98	1691.55	1814.34	1802.76	1472.15	1294.25	1456.74	1509.2
758	N4bp2l2	1499.56	-0.296468	0.0668469	-4.43504	9.20566e-06	0.000186724	1673.44	1615.35	1605.48	1635.77	1640.23	1371.88	1199.76	1341.12	1413
759	Bex2	7711.19	-0.450667	0.101632	-4.4343	9.23729e-06	0.000187119	7688.4	7855.96	10724.4	9155.28	8354.51	6344.22	7414.63	6021.44	5841.89
760	Tceal3	5567.13	-0.417969	0.0942827	-4.43315	9.28672e-06	0.000187873	5789.05	6110.66	6702.59	6683.88	6054.99	4814.5	5656.74	4008.45	4283.33
761	Azin1	8125.52	-0.229315	0.0517348	-4.43251	9.31425e-06	0.000188182	8350.45	8404.27	9273.61	8794.7	8646.39	7424.26	7649.75	7245.18	7341.06
762	Pigp	685.574	0.370423	0.0836063	4.43056	9.39868e-06	0.000189487	645.319	599.022	590.048	615.846	583.751	769.328	874.55	721.802	770.497
763	Snx5	3516.88	0.306767	0.0692405	4.43045	9.40348e-06	0.000189487	3084.35	3066.95	3364.4	3258.95	3137.38	3888.33	4415.23	3625.65	3810.66
764	Cntrl	525.886	-0.455535	0.102857	-4.42884	9.47432e-06	0.000190665	625.447	645.507	567.594	536.862	613.511	434.794	435.81	373.165	500.279
765	Tmem62	1031.89	0.341909	0.0772442	4.42634	9.58469e-06	0.000192634	884.83	1006.82	985.492	828.76	906.532	1112.8	1207.08	1165.04	1189.63
766	Lrrc41	1104.02	0.359654	0.0812995	4.42381	9.69757e-06	0.000194648	937.125	1002.6	946.821	962.689	1053.04	1230.92	1154.35	1432.22	1216.4
767	4930581F22Rik	112.872	-0.77814	0.176052	-4.41994	9.87275e-06	0.000197906	129.691	151.076	153.437	130.495	129.341	66.5096	103.276	69.2019	82.8222
768	Timm8b	1771.18	0.347696	0.0786755	4.41936	9.89926e-06	0.000198179	1522.83	1619.58	1520.65	1729.64	1507.45	2024.08	2266.21	1856.19	1894.03
769	Mrpl53	446.561	0.5414	0.122525	4.4187	9.9298e-06	0.000198531	366.064	398.292	330.576	406.367	354.829	486.414	446.064	647.344	583.101
770	Rpl21	2003.85	0.510424	0.115557	4.41707	1.00049e-05	0.000199773	1677.62	1546.68	1686.56	1822.36	1697.46	2391.37	3140.76	2013.86	2058.01
771	Rnaseh2a	611.313	0.366434	0.0829776	4.41606	1.00516e-05	0.000200446	503.077	530.351	582.563	527.705	566.582	664.103	706.818	671.872	748.746
772	6330403K07Rik	4680.88	0.307178	0.0695881	4.41424	1.01367e-05	0.00020188	4325.83	4355.85	4458.42	4065.96	3967.22	5194.7	5871.35	4971.15	4917.46
773	Dnajc12	431.751	0.50216	0.113816	4.41202	1.02412e-05	0.000203699	367.11	377.162	328.082	433.84	315.913	453.655	563.99	545.731	500.279
774	BC031181	3167.5	0.343898	0.0779668	4.41082	1.02979e-05	0.000204561	2774.77	2806	2900.34	3060.92	2605.13	3530.97	4112.73	3417.17	3299.5
775	Dmpk	371.472	-0.493375	0.111867	-4.41036	1.032e-05	0.000204736	385.936	433.155	401.682	425.827	485.315	285.892	279.065	290.823	355.55
776	Setd1a	1949.36	-0.308395	0.0699549	-4.40848	1.04097e-05	0.000206249	2312.48	2230.22	1972.23	2020.39	2120.96	1703.44	1612.86	1773.85	1797.83
777	Ecsit	1101.16	0.319177	0.0724137	4.40768	1.04483e-05	0.000206748	956.997	1048.02	953.058	970.702	1032.44	1147.54	1331.6	1257.9	1212.22
778	Zc3h18	1558.33	-0.344593	0.0781948	-4.40685	1.04883e-05	0.000207272	1552.11	1671.35	1922.33	1615.17	1845.11	1289.49	1346.98	1412.95	1369.49
781	Alas1	2373.1	-0.303722	0.0689625	-4.40416	1.06194e-05	0.000209169	2449.49	2518.64	2518.62	2806.79	2668.09	1981.39	2298.44	2036.64	2079.76
780	Anxa5	2652.5	-0.357324	0.0811355	-4.40404	1.06251e-05	0.000209169	2763.26	2642.25	3112.41	3097.55	3082.44	2306.99	2589.22	2103.21	2175.13
779	Mir124a-2	62.7361	-1.24667	0.283056	-4.40432	1.06115e-05	0.000209169	86.8095	85.5746	87.3221	83.5628	78.9781	23.8243	19.7763	38.5428	60.2343
782	Smc3	3020.93	-0.389639	0.0885185	-4.40178	1.07365e-05	0.000211091	3222.41	3098.64	3808.49	3508.49	3243.83	2764.62	2872.68	2237.24	2431.96
783	Sspn	609.077	-0.378352	0.0860372	-4.39754	1.09482e-05	0.00021498	643.227	657.128	661.153	769.236	661.585	555.901	496.604	528.212	508.645
784	Sox2ot	2050.01	-0.302764	0.068881	-4.39547	1.10534e-05	0.000216768	2195.34	2341.15	2406.35	2144.02	2104.94	1918.85	1893.39	1734.43	1711.66
785	Kdelr2	844.453	0.329483	0.0749942	4.39345	1.11566e-05	0.000218235	773.965	726.856	728.516	836.773	724.539	932.127	998.335	948.679	930.285
786	Cers4	1657.84	-0.28989	0.0659808	-4.39355	1.11512e-05	0.000218235	1672.39	1843.55	1924.83	1844.11	1736.37	1442.37	1555	1428.71	1473.23
787	Ift88	931.798	-0.32996	0.0751292	-4.3919	1.12365e-05	0.000219519	995.695	964.563	1020.42	1054.26	1090.81	828.888	855.506	741.949	834.078
788	Hnrnph1	9235.95	-0.324317	0.0738497	-4.39159	1.12527e-05	0.000219556	10656.7	10532	10703.2	9300.65	9526.59	8184.65	9061.92	7530.74	7627.17
789	Upf2	3712.6	-0.28744	0.0654905	-4.38904	1.13853e-05	0.000221806	3842.63	3906.85	4391.05	3911.43	4134.33	3312.58	3556.06	3079.92	3278.59
790	Fhad1	391.939	-0.460162	0.104849	-4.38882	1.13969e-05	0.000221806	454.966	410.969	415.404	459.023	491.038	303.76	360.367	341.63	290.296
791	Use1	1422.22	0.313966	0.0715426	4.38852	1.14125e-05	0.000221829	1254.03	1293.13	1279.89	1418.28	1173.23	1584.32	1693.43	1560.98	1542.67
792	Diras1	4942.61	-0.300399	0.0684666	-4.38752	1.14649e-05	0.000222567	5070.51	5268.65	5340.37	5381.22	5906.19	4045.17	4172.06	4666.31	4633.02
793	Atp11b	3127.83	-0.284108	0.0647838	-4.38548	1.15729e-05	0.00022438	3503.76	3713.51	3166.05	3406.62	3196.9	2886.72	2811.16	2668.22	2797.55
794	Fam63b	3878.67	0.273974	0.0625293	4.38153	1.17846e-05	0.000228197	3710.85	3566.66	3573.97	3532.53	3357.14	4611.99	3936.21	4227.45	4391.25
795	Mkrn2	1082.36	0.316674	0.0723231	4.3786	1.19445e-05	0.000231003	1024.98	1040.63	956.801	904.31	952.316	1219.01	1291.32	1196.58	1155.33
796	Polr2g	1820.57	0.382338	0.0873833	4.37541	1.21203e-05	0.000234107	1531.19	1472.73	1691.55	1734.21	1594.44	1934.73	2459.58	1963.93	2002.79
797	Snx16	1506.62	0.324947	0.0742936	4.37382	1.22089e-05	0.000235284	1376.4	1389.27	1278.64	1274.05	1454.8	1678.62	1845.78	1547.85	1714.17
798	Col5a3	108.694	-0.842119	0.192538	-4.37377	1.22118e-05	0.000235284	164.206	139.455	109.776	112.18	149.944	73.4584	57.1314	87.5973	84.4953
799	Rhbdd2	2213.78	0.289655	0.066249	4.37222	1.22989e-05	0.000236664	2066.69	2068.58	1963.5	2007.8	1966.44	2276.22	2331.4	2634.05	2609.32
800	Ogfod2	712.116	0.513654	0.117547	4.36978	1.24369e-05	0.000239022	715.394	644.451	459.065	614.702	557.425	747.489	921.427	869.842	879.253
801	Rpl6	4550.22	0.31577	0.0722747	4.36902	1.24806e-05	0.000239562	3788.24	4226.96	4067.96	4475.76	3962.64	4925.68	5658.21	5133.2	4713.33
802	Phldb1	3834.15	-0.373801	0.0855701	-4.36836	1.25183e-05	0.000239986	4597.77	4472.06	3979.39	4022.46	4261.39	3164.67	2789.18	3643.17	3577.25
803	A330023F24Rik	1973.76	-0.616091	0.141046	-4.36801	1.25381e-05	0.000240067	2536.3	2991.94	1987.2	2098.23	2059.15	1290.48	1948.33	1233.37	1618.8
805	Crk	6033.31	0.24321	0.0557257	4.36441	1.27464e-05	0.000243265	5530.71	5609.89	5693.4	5712.03	5344.19	6410.73	6192.17	6858	6948.7
806	Foxg1	3219.61	-0.328218	0.0751958	-4.36485	1.27211e-05	0.000243265	3433.68	3223.31	3983.13	3423.79	3637.57	2562.11	2858.77	2987.95	2866.15
804	Ascc2	552.967	-0.474216	0.108658	-4.36431	1.27526e-05	0.000243265	543.867	720.517	555.119	673.081	663.874	490.384	400.652	459.886	469.326
807	Cpe	76431.3	0.310194	0.0710984	4.36288	1.2836e-05	0.000244551	66162.5	66989	68556.6	76366.1	67267.6	84384.8	96810.6	81184.3	80160.1
808	Odf2	2090.3	-0.420465	0.096393	-4.36198	1.28888e-05	0.000245255	2543.62	2596.82	2302.81	2229.87	2101.51	1849.36	2003.26	1463.75	1721.7
809	Ankrd24	1128.32	-0.381343	0.0874827	-4.35906	1.30619e-05	0.000248241	1284.36	1379.76	1110.24	1155	1362.09	872.566	1007.12	971.455	1012.27
810	Fam126b	5690.42	0.427308	0.0980665	4.35733	1.31661e-05	0.000249912	5685.5	5127.08	4692.94	4389.91	4774.17	6929.9	5367.42	6804.56	7442.28
811	Rnf128	906.193	0.403413	0.0925913	4.35692	1.31903e-05	0.000250063	851.361	859.972	754.712	808.155	687.911	1093.93	1158.74	950.431	990.52
812	Dcdc2a	649.152	-0.423595	0.0972811	-4.35434	1.33469e-05	0.000252719	723.761	677.201	719.783	813.879	726.828	527.113	627.713	474.778	551.311
813	Glrx5	810.287	0.40183	0.0922953	4.35375	1.33831e-05	0.000253015	656.824	768.058	652.421	787.551	681.043	819.954	949.993	1002.11	974.624
814	Ino80b	366.314	-0.634389	0.145718	-4.35354	1.33954e-05	0.000253015	401.625	422.59	404.177	496.798	450.977	207.47	240.977	325.862	346.347
815	Pxdn	1876.08	-0.370479	0.0851205	-4.3524	1.34653e-05	0.000254024	2193.25	2302.06	1840	2198.96	1894.33	1660.75	1569.65	1483.9	1741.78
816	Plk3	471.578	-0.44164	0.10148	-4.35199	1.34907e-05	0.000254191	561.647	565.215	452.827	551.743	540.256	352.402	436.543	383.676	399.889
817	Stam	2502.49	0.23102	0.0531001	4.35064	1.35739e-05	0.000255445	2299.93	2374.96	2398.86	2281.38	2260.61	2786.45	2745.97	2754.94	2619.36
818	Brd4	3101.6	-0.361219	0.0830332	-4.3503	1.35953e-05	0.000255534	3361.52	3197.95	3410.55	3326.49	3903.12	2821.2	2288.92	2780.34	2824.32
819	Cldn11	5403.25	0.323272	0.0743258	4.34938	1.3652e-05	0.000256287	5618.56	5009.81	4524.53	4753.92	4394.16	6197.31	6125.51	6112.54	5892.92
820	Cox14	947.443	0.479511	0.110374	4.34441	1.39652e-05	0.000261848	748.863	808.204	775.919	913.467	785.203	898.376	1060.59	1335.86	1200.5
821	Clptm1l	3241	0.23215	0.0534422	4.34395	1.39946e-05	0.000262079	2961.98	2994.05	2982.67	3056.34	3042.37	3709.65	3602.94	3477.61	3341.33
822	Ostc	1181.68	0.387207	0.0891701	4.34234	1.40971e-05	0.000263677	1011.38	1013.16	1166.37	1015.35	993.522	1319.27	1582.83	1228.11	1305.08
823	Ppil1	515.53	0.432174	0.0996011	4.33905	1.43099e-05	0.000267332	442.415	433.155	421.641	437.274	497.906	584.689	696.564	541.352	584.775
824	Tmem106b	8482.68	0.309889	0.0714303	4.33834	1.43561e-05	0.00026787	7680.03	7444.99	8223.25	7382.14	7599.07	10502.6	8313.35	9523.58	9675.13
825	Pfkp	11294.8	-0.249212	0.0574487	-4.33799	1.43793e-05	0.000267978	11753.8	12193.8	12573.1	11915.1	12325.2	10161.1	11185.3	9714.55	9831.58
826	4930503L19Rik	368.81	-0.461267	0.106404	-4.33505	1.45729e-05	0.000271258	428.818	464.85	412.909	444.142	347.962	319.643	303.236	288.195	309.537
827	U2surp	3714.37	-0.239915	0.0553653	-4.33331	1.46887e-05	0.000273083	4085.28	3924.81	4177.74	3888.53	3851.61	3551.81	3347.31	3215.7	3386.51
828	Tmem55a	2053.13	0.345456	0.0797665	4.33084	1.48541e-05	0.000275823	2016.49	1755.86	1977.22	1607.15	1807.34	2347.69	2439.07	2394.04	2133.3
830	Tgfbr1	1041.53	0.386082	0.0891739	4.32954	1.4942e-05	0.000276787	984.19	923.36	953.058	778.393	942.015	1278.57	1058.4	1256.15	1199.67
829	Kctd12	3934.11	0.264071	0.0609918	4.32961	1.49377e-05	0.000276787	3905.38	3632.17	3409.3	3497.05	3611.25	4466.07	4051.94	4378.99	4454.83
831	Arap2	5492.87	-0.258683	0.059762	-4.32855	1.50096e-05	0.000277705	5845.52	5926.83	6274.72	5845.96	5731.07	5119.25	4511.18	5005.31	5175.97
832	Srek1	2045.75	-0.249431	0.0576394	-4.32743	1.5086e-05	0.000278783	2340.72	2186.91	2214.24	2153.17	2109.52	1898.01	1880.21	1801	1827.94
833	Rpp14	1165.85	0.330268	0.0763275	4.32699	1.51164e-05	0.000279008	1059.49	1126.2	1070.32	1059.99	915.688	1280.56	1404.85	1295.56	1279.98
834	Txnl4a	3685.89	0.260347	0.0602178	4.32342	1.5363e-05	0.00028322	3489.12	3412.42	3298.28	3459.27	3282.74	3881.38	4421.82	4067.14	3860.85
835	Anapc16	1196.08	0.329296	0.0761763	4.32281	1.54052e-05	0.000283658	1104.47	1011.05	1080.3	1025.65	1148.04	1384.79	1475.89	1276.29	1258.23
836	Rtn2	2479.52	0.282494	0.0653605	4.3221	1.54554e-05	0.000284242	2227.76	2227.05	2179.31	2392.41	2283.5	2628.62	2629.51	3037	2710.54
837	Ptrh2	658.886	0.474927	0.109914	4.3209	1.55396e-05	0.000284429	571.06	597.966	551.377	605.544	481.881	849.735	882.607	637.709	752.092
840	Umad1	1197.6	0.318397	0.0736866	4.32096	1.55353e-05	0.000284429	1147.35	1181.14	999.214	1023.36	1042.74	1329.2	1326.47	1412.95	1315.95
838	Atp6v1a	21771.2	0.19525	0.0451807	4.32154	1.54942e-05	0.000284429	20259	20712.2	21161.9	20131.8	20003.2	23690.3	22538.3	23334.2	24109.6
839	Ppig	3911.45	-0.29764	0.0688836	-4.32092	1.55383e-05	0.000284429	4072.73	3982.92	4858.85	4219.35	4191.56	3611.37	3487.95	3318.19	3460.13
841	Cdkn2aipnl	1685.86	0.360173	0.0833866	4.31931	1.56515e-05	0.000286137	1380.59	1484.35	1569.3	1560.22	1493.72	1910.91	2226.66	1727.42	1819.58
842	Add3	4951.22	-0.220977	0.0511634	-4.31904	1.56709e-05	0.000286152	5281.79	5025.66	5291.72	5560.93	5262.92	4666.59	4425.49	4574.33	4471.56
843	Spsb4	127.686	0.671348	0.155496	4.31746	1.57834e-05	0.000287865	81.5801	115.156	112.271	96.1545	100.726	162.8	172.859	143.66	163.971
844	Pdp2	327.694	-0.542246	0.125631	-4.31617	1.58761e-05	0.000289212	383.845	326.451	392.949	361.724	437.241	296.812	211.679	274.18	264.362
845	Tnik	5294.4	-0.299852	0.0694805	-4.31563	1.59149e-05	0.000289576	5942.79	6100.09	5528.74	5607.87	5697.87	4990.21	4133.24	4643.54	5005.3
846	Ap3b1	1987.54	-0.285763	0.0662381	-4.31418	1.60198e-05	0.000291139	2013.35	2125.63	2316.53	2125.7	2219.4	1891.06	1785.72	1667.85	1742.61
847	Minos1	2117.19	0.350613	0.0812872	4.31327	1.60859e-05	0.000291996	1900.4	1838.27	1862.46	1951.71	1881.74	2307.98	2838.99	2305.56	2167.6
848	Coro1a	2034.07	0.385825	0.0894599	4.31283	1.61176e-05	0.000292226	1729.92	1937.58	1944.79	1654.09	1684.87	2079.67	2209.08	2723.4	2343.28
849	Slc25a5	8007.87	0.263784	0.0611725	4.31214	1.61682e-05	0.000292798	7255.4	7282.29	7448.57	7558.43	7220.2	8204.51	9808.29	8633.59	8659.52
850	1500011B03Rik	2841.37	0.267871	0.0621362	4.31102	1.625e-05	0.000293934	2538.39	2468.98	2829.24	2558.4	2633.75	3102.13	3331.93	3011.6	3097.88
851	Spin1	7043.6	0.254975	0.0591571	4.31013	1.63159e-05	0.000294779	6568.24	6355.76	6839.81	6286.67	6380.06	7828.28	7053.53	8130.79	7949.25
852	Plrg1	1242.68	0.326017	0.0756771	4.308	1.64737e-05	0.000297281	1088.78	1098.74	1196.31	1074.87	1127.44	1409.61	1559.39	1311.33	1317.63
853	Ubc	3759.38	0.305257	0.0708631	4.3077	1.64959e-05	0.000297333	3407.54	3327.9	3275.83	3582.9	3422.39	4173.23	4760.22	3824.5	4059.96
854	Tnip2	367.664	-0.471437	0.10946	-4.30693	1.65535e-05	0.000298021	422.543	470.132	368	433.84	404.048	298.797	339.126	266.296	306.191
855	Bok	953.369	0.534851	0.124195	4.30655	1.6582e-05	0.000298185	791.745	702.557	923.119	820.747	737.129	924.186	993.208	1332.36	1355.27
856	Gnl1	5784.37	0.273063	0.0634295	4.30498	1.67001e-05	0.000299958	5693.87	5271.82	4978.61	5062.99	5463.23	6175.47	6882.87	6458.55	6071.95
857	Rtfdc1	2496.26	0.300938	0.0699605	4.30154	1.69614e-05	0.000304295	2313.53	2478.49	2082.01	2322.59	2117.53	2744.76	2980.36	2757.56	2669.55
858	Dhx33	1767.98	-0.29471	0.0685289	-4.30052	1.70395e-05	0.000305341	1893.08	1872.08	1919.84	1886.46	2060.3	1587.3	1620.92	1412.07	1659.79
859	Vkorc1	270.928	0.603158	0.140305	4.29891	1.71641e-05	0.000307216	269.842	203.9	244.502	186.585	195.728	346.446	355.973	362.653	272.728
860	Hopx	896.136	0.386559	0.0900433	4.29303	1.76248e-05	0.000314728	753.047	829.334	774.672	782.972	802.372	917.237	966.107	1207.97	1031.51
861	Tsc22d4	1757.9	0.317707	0.0740034	4.29314	1.76166e-05	0.000314728	1607.55	1634.37	1505.68	1571.67	1601.31	1901.98	1798.91	2231.98	1967.65
862	Tceb1	2763.68	0.429721	0.100145	4.29098	1.77887e-05	0.000317286	2886.68	2359.11	2477.45	2169.2	2079.76	3238.12	3695.96	3039.63	2927.22
863	Psmb10	816.725	0.333048	0.0776362	4.28986	1.78787e-05	0.000318522	730.037	809.261	702.319	673.081	746.286	873.559	946.33	927.656	941.998
866	Pepd	860.099	0.309425	0.0721691	4.2875	1.80694e-05	0.00032111	789.653	770.171	733.506	787.551	806.95	896.391	994.672	1009.12	952.873
864	Srsf2	3045.87	0.268312	0.0625777	4.28765	1.8057e-05	0.00032111	2765.35	2958.13	2806.78	2783.9	2648.63	3119	3594.88	3439.95	3296.15
865	Nxf1	2416.52	-0.389152	0.0907688	-4.28729	1.80866e-05	0.00032111	2724.56	3084.91	2539.83	2457.66	2695.56	1954.59	2406.11	1850.06	2035.42
867	Rps6kb2	577.76	-0.47349	0.110456	-4.28669	1.81353e-05	0.000321603	635.906	759.606	661.153	589.518	654.717	403.028	558.13	445.87	491.913
868	Ngrn	1074.86	0.347372	0.0810593	4.28541	1.82404e-05	0.000323094	984.19	955.055	950.563	1024.5	881.35	1117.76	1348.45	1265.78	1146.12
869	Tomm5	631.957	0.391948	0.0914948	4.28383	1.83702e-05	0.000325019	512.49	580.005	556.366	586.084	541.401	678.001	821.813	747.205	664.25
870	Ik	6062.61	-0.440976	0.10298	-4.28214	1.85105e-05	0.000327125	6393.58	6652.63	7505.96	6821.24	6960.38	5190.73	6339.39	4315.05	4384.56
872	Adap1	5586.7	0.259356	0.0606531	4.27606	1.90232e-05	0.000335755	5227.4	5230.61	5033.49	5203.79	4989.36	5761.52	5820.81	6702.07	6311.22
873	Atp6v0d1	7516.25	0.236895	0.0554065	4.27558	1.90643e-05	0.000335755	6838.08	7120.65	7069.35	7008.97	6785.25	7776.66	8845.11	8316.49	7885.67
871	Ptma	6587.25	0.226705	0.0530211	4.27576	1.90489e-05	0.000335755	6440.64	6061	6014	6168.77	5937.1	6752.21	7394.12	7389.71	7127.73
874	Srr	2643.75	-0.339127	0.079328	-4.27499	1.91143e-05	0.000336251	2982.9	2651.76	3157.32	2720.94	3061.83	2461.85	2059.66	2234.61	2462.91
875	Bcap31	1978.92	0.344666	0.0806296	4.27468	1.91409e-05	0.000336332	1893.08	1794.95	1694.05	1734.21	1719.21	2250.41	2578.97	1993.72	2151.7
876	Etohi1	831.109	-0.439301	0.102776	-4.27435	1.91694e-05	0.000336449	985.236	987.805	978.007	866.535	885.929	737.562	632.108	587.778	819.019
877	Adh5	1629.33	0.352682	0.0825617	4.27174	1.93957e-05	0.000340033	1393.14	1511.82	1478.24	1469.79	1402.15	1864.25	2137.3	1782.61	1624.65
879	Arpc1a	4890.38	0.257712	0.0603429	4.27079	1.94778e-05	0.000340696	4551.75	4703.43	4226.39	4696.69	4317.47	5160.95	5470.7	5720.11	5165.93
878	Dclre1c	381.887	-0.391655	0.0917033	-4.27089	1.9469e-05	0.000340696	430.91	449.002	389.207	449.866	415.494	328.577	329.604	319.73	324.596
880	Zgpat	1206.2	-0.366053	0.0857334	-4.26966	1.95768e-05	0.000342038	1273.9	1499.14	1191.32	1316.4	1417.03	955.952	997.602	1079.2	1125.21
881	Chd3	22783.7	-0.262022	0.0613958	-4.26775	1.97454e-05	0.000344201	24058.8	24303.2	25775	24184	24675.5	20509.8	18342.1	21274.8	21930.3
882	Ccdc82	957.07	-0.316742	0.074214	-4.26796	1.97272e-05	0.000344201	1013.48	979.353	1125.21	1019.92	1107.98	866.61	857.704	788.376	854.992
883	Zmym6	1525.98	-0.423769	0.099374	-4.26438	2.00455e-05	0.000349037	1779.07	2050.62	1573.05	1671.26	1529.2	1254.75	1411.44	1112.49	1351.93
884	Mrpl36	624.918	0.464877	0.109075	4.26201	2.02597e-05	0.000352367	466.471	507.109	572.583	581.506	547.124	601.565	739.778	841.81	766.314
885	Cadm3	18172.4	-0.2048	0.0480817	-4.25942	2.04958e-05	0.00035607	19542.6	18616.2	19990.5	18794.8	19594.6	17267.7	16044.4	17028.9	16671.5
886	1700086L19Rik	894.842	-0.365544	0.085833	-4.25878	2.05548e-05	0.000356693	937.125	1004.71	1101.51	1031.37	892.796	824.918	701.691	801.516	757.948
887	Hilpda	133.955	0.63397	0.148916	4.25722	2.06983e-05	0.000358778	89.9472	121.495	117.261	93.8651	115.606	162.8	165.535	173.443	165.644
888	Esf1	1781.26	-0.398486	0.09365	-4.25505	2.09e-05	0.000361866	1964.2	1798.12	2310.29	1902.48	2003.07	1592.26	1717.6	1341.99	1401.28
889	Cfl1	25682.7	0.326606	0.0768074	4.25228	2.11609e-05	0.00036556	22593.5	23337.6	22474.2	23722.7	23258.5	29245.4	33941.2	26041.8	26529.9
890	Smim14	3117.27	0.237783	0.055917	4.25243	2.11463e-05	0.00036556	2783.13	2825.02	2995.15	2912.11	2922.19	3311.58	3260.15	3598.5	3447.58
891	Timm10	554.227	0.494557	0.116313	4.25194	2.11925e-05	0.000365695	511.444	480.697	450.332	526.56	376.577	608.513	776.401	598.29	659.231
892	Med1	1776.55	-0.297126	0.06989	-4.25133	2.12502e-05	0.000366281	2051.01	1869.96	1999.68	1792.59	1968.73	1682.59	1466.37	1524.19	1633.86
893	Spop	10103.8	-0.228836	0.0538663	-4.24823	2.15462e-05	0.000370967	10407.7	10463.3	11431.7	11029.1	10713.6	9063.18	9789.98	8935.8	9099.56
895	Arhgef9	20552.5	-0.259275	0.0610456	-4.24723	2.16429e-05	0.000371889	22315.3	21198.2	23305	21051	22996.4	20244.7	17680	17753.4	18428.3
894	Zfp57	269.679	-0.579036	0.136334	-4.24718	2.16482e-05	0.000371889	331.55	357.089	284.421	304.489	304.466	174.712	264.416	190.962	215.003
896	Atp5h	5235.4	0.414341	0.0975652	4.24681	2.16832e-05	0.000372075	4472.26	4482.63	4648.03	4586.8	4617.36	5874.68	7717.13	5350.45	5369.22
897	4933428G20Rik	56.3719	-1.15887	0.27293	-4.24603	2.17589e-05	0.000372958	95.1767	85.5746	51.1458	60.6689	81.2674	19.8536	35.1578	34.163	44.3391
898	Iqgap2	2181.01	-0.312073	0.0735749	-4.24157	2.21957e-05	0.000380022	2246.59	2158.38	2577.25	2360.36	2594.83	2047.9	1889.73	1866.7	1887.34
899	Etfb	819.287	0.407037	0.0960291	4.23869	2.24829e-05	0.000384511	745.725	827.221	641.194	658.2	705.08	934.113	1061.33	939.044	861.685
900	Rps26	2814.98	-0.316418	0.0746601	-4.23812	2.25401e-05	0.00038506	3164.89	2884.18	3101.18	3382.58	2891.29	2441	2233.98	2687.49	2548.25
901	Gyg	1073.77	0.377001	0.0890766	4.23233	2.31287e-05	0.000394676	861.82	956.111	945.573	999.32	978.642	1227.95	1415.1	1072.19	1207.2
902	Cnot2	2713.87	-0.335588	0.0793233	-4.23064	2.33031e-05	0.000397212	2890.86	2877.84	3423.03	2724.38	3034.36	2376.48	2603.87	2247.75	2246.24
903	Prkacb	22753.5	0.210536	0.0497724	4.22998	2.33715e-05	0.000397936	22543.3	21710.6	21347.8	20387	20351.2	25041.4	24625.8	24670	24104.6
904	2210408F21Rik	409.261	-0.412013	0.0974363	-4.22854	2.35217e-05	0.000400051	413.13	433.155	449.085	500.232	504.773	346.446	331.069	358.273	347.184
905	Ptpmt1	796.666	0.354948	0.0839601	4.22757	2.36225e-05	0.000401322	623.355	693.048	736	762.368	731.406	828.888	941.936	947.803	905.188
906	Smc6	2547.76	-0.365637	0.0865021	-4.22692	2.36912e-05	0.000402044	2782.09	2479.55	3168.54	2954.46	2763.09	2343.72	2350.44	1906.99	2180.98
907	Prc1	106.407	-0.779983	0.18463	-4.22458	2.3939e-05	0.000405801	118.186	154.246	139.715	144.232	97.2919	69.4877	78.3726	67.45	88.6783
909	Nek6	1009.93	0.328708	0.0778278	4.22353	2.40504e-05	0.000407184	943.4	948.716	874.468	890.573	877.916	1028.42	1249.57	1172.05	1104.3
908	Fem1a	1758.38	0.27025	0.0639901	4.22331	2.40735e-05	0.000407184	1618	1628.03	1569.3	1544.19	1692.88	1986.35	1811.36	2061.17	1914.11
910	Sfpq	6667.16	-0.328401	0.0777852	-4.2219	2.42253e-05	0.000409301	7336.98	7798.91	6994.5	7097.11	7426.23	5725.78	6842.58	5385.48	5396.83
911	Med11	205.228	0.570662	0.135208	4.22061	2.43644e-05	0.000410749	166.298	182.77	128.488	179.717	186.572	239.236	271.74	230.381	261.852
912	Zfp422	925.367	0.338143	0.0801142	4.22076	2.43483e-05	0.000410749	878.554	759.606	919.377	810.445	773.757	1068.12	1089.89	1038.03	990.52
913	Prdm8	1254.09	-0.433972	0.102846	-4.21964	2.44696e-05	0.00041207	1285.41	1275.17	1545.6	1316.4	1668.84	960.915	1207.08	1049.42	977.971
914	Tssc1	1129.66	0.300656	0.0712812	4.21789	2.46604e-05	0.000414828	1058.45	1055.42	974.265	1011.91	1020.99	1187.25	1319.15	1349	1190.46
915	Pcf11	1666.05	-0.336908	0.0798827	-4.21754	2.46984e-05	0.000415014	1851.24	1818.2	1876.18	2016.95	1618.48	1417.55	1498.6	1324.47	1572.78
916	Mrps14	982.451	0.363259	0.0861565	4.21627	2.4838e-05	0.000416904	862.866	787.075	976.76	905.454	827.553	1057.2	1171.93	1215.85	1037.37
917	Sars	7227.95	-0.347205	0.0824558	-4.2108	2.5447e-05	0.00042666	7226.11	7812.64	9044.07	8115.89	7741	5968	7237.38	6031.95	5874.52
918	Zc3h13	3042.26	-0.326086	0.0775064	-4.20722	2.58534e-05	0.000433003	3268.43	3342.69	3691.23	2856.02	3556.31	2727.89	2645.62	2528.94	2763.25
919	Gabarapl1	25821.9	-0.231318	0.0549992	-4.20584	2.6011e-05	0.000435167	27172.4	27445.1	28546.8	27821.8	27225.7	23722.1	25574.4	22664.1	22224.8
920	Usp8	3489.63	-0.246883	0.0587096	-4.20515	2.60909e-05	0.00043603	3654.37	3699.78	3924.5	3690.5	3790.95	3274.85	3164.93	2906.48	3300.34
921	Brd3	2174.28	-0.243293	0.0579145	-4.2009	2.65859e-05	0.00044382	2364.78	2232.33	2491.17	2289.39	2299.52	1972.46	1908.77	1978.82	2031.23
922	Cmtm6	988.057	0.28484	0.0678261	4.19956	2.67431e-05	0.00044596	924.574	949.772	895.675	900.876	832.132	1085.99	1122.12	1106.35	1075.01
923	Aimp1	1528.21	0.451835	0.107601	4.19919	2.67875e-05	0.000446217	1302.14	1298.41	1417.11	1420.57	1130.88	1801.72	2217.87	1572.37	1592.86
925	Myd88	179.375	0.627801	0.149521	4.19876	2.6838e-05	0.000446227	170.481	116.212	139.715	167.126	128.196	222.36	219.736	252.28	198.271
924	2210018M11Rik	2054.27	-0.354488	0.0844281	-4.19869	2.68462e-05	0.000446227	2159.78	2048.51	2408.84	2126.85	2628.03	1885.1	1643.63	1833.41	1754.32
926	Aldoa	48664.1	0.225043	0.0536134	4.19751	2.6986e-05	0.000448067	44377.5	45197.1	44364.6	45506.2	46895.8	51173.7	57463.2	52427	50571.7
927	Mag	6852.12	-0.244528	0.058344	-4.19114	2.77557e-05	0.00046035	7840.05	7728.12	7205.32	7227.61	6808.14	6237.01	6001.73	6203.64	6417.46
928	Ccdc47	6998.15	-0.329575	0.0786638	-4.18966	2.79371e-05	0.000462858	7458.3	7065.71	8511.41	7989.98	7460.57	6378.97	6815.48	5483.59	5819.3
930	Pgm2	2287.42	0.268381	0.0640792	4.18828	2.8108e-05	0.000464895	2093.89	2180.57	1948.53	2146.3	2115.24	2507.51	2734.98	2456.23	2403.52
929	Gabrg2	9309.83	0.225729	0.0538967	4.18818	2.81205e-05	0.000464895	9010.41	8428.57	8860.7	8645.89	8346.5	10118.4	10807.4	9683.01	9887.63
931	C030037D09Rik	92.7537	0.981648	0.234503	4.18609	2.83805e-05	0.000468022	84.7177	68.671	39.9187	48.0772	81.2674	158.829	123.052	97.233	133.017
932	Ercc1	489.659	-0.415576	0.0992794	-4.18592	2.84009e-05	0.000468022	571.06	571.554	553.872	531.139	528.81	342.475	438.74	410.832	458.45
933	Robo3	590.121	-0.60773	0.145181	-4.18602	2.83893e-05	0.000468022	833.581	735.307	614.997	520.837	777.191	405.014	374.284	538.724	511.155
934	Ankrd54	356.458	0.514378	0.122891	4.18563	2.84374e-05	0.000468121	294.943	303.209	225.79	358.29	314.768	402.036	461.446	431.855	415.784
935	Tmem222	1920.3	0.250263	0.0599319	4.17579	2.96948e-05	0.000488297	1693.31	1787.56	1826.28	1823.5	1727.22	1981.39	2118.99	2198.69	2125.77
936	Col6a1	1050.25	-0.556969	0.133404	-4.17504	2.97931e-05	0.000489389	1218.47	1602.67	940.584	1126.38	1235.03	754.437	980.756	730.562	863.358
937	Cyb5r3	2063.95	-0.278457	0.0667058	-4.1744	2.98768e-05	0.000490241	2095.98	2052.73	2348.96	2330.6	2365.91	1879.14	1859.7	1860.57	1781.93
938	Pnrc2	2021.79	0.348115	0.0834118	4.17346	3.00014e-05	0.00049176	1913.99	1863.62	1830.02	1777.71	1631.07	2283.17	2644.16	2047.15	2205.24
939	Mcu	1217.11	-0.347732	0.0833595	-4.17147	3.02641e-05	0.000495539	1333.52	1314.26	1525.64	1237.42	1315.16	1155.48	1100.15	997.734	974.624
940	Cryzl1	1463.55	0.341275	0.0818356	4.17025	3.04263e-05	0.000497665	1302.14	1396.66	1380.94	1308.39	1154.91	1641.89	1861.17	1553.1	1572.78
941	Wdr8	654.218	0.323424	0.0775989	4.1679	3.07422e-05	0.000502297	571.06	593.74	627.472	587.229	564.293	705.796	763.949	770.857	703.57
942	Rbm5	4399.96	-0.434793	0.104374	-4.16573	3.10354e-05	0.000506549	5109.21	5436.63	4545.74	5109.92	4675.73	3864.51	4450.39	2904.73	3502.79
943	Mlec	5838.38	0.191281	0.0459276	4.16483	3.11589e-05	0.000508025	5459.59	5329.92	5481.33	5461.34	5729.92	6265.8	6242.7	6215.03	6359.74
944	Slc35a1	607.589	0.433697	0.104142	4.16446	3.12091e-05	0.000508305	564.785	566.271	480.271	533.428	484.17	606.528	820.348	733.19	679.309
945	Chid1	1329.62	0.269506	0.0647248	4.16387	3.12897e-05	0.000508919	1170.36	1312.14	1254.94	1181.33	1173.23	1483.07	1471.5	1421.7	1498.33
946	Med12	970.895	-0.386929	0.092929	-4.1637	3.1313e-05	0.000508919	1084.6	1266.72	1014.18	961.545	1091.96	898.376	757.357	804.144	859.175
947	Cyth1	2911.38	-0.243845	0.0585835	-4.16235	3.14996e-05	0.000511411	3150.25	3172.6	3183.51	2986.51	3145.39	2577	2593.62	2532.44	2861.13
948	Zfp280c	725.345	-0.402256	0.0966841	-4.16051	3.17532e-05	0.000514985	884.83	874.762	723.526	836.773	743.997	666.089	537.621	608.802	651.702
949	Pcdhga1	222.964	-0.758576	0.182354	-4.15992	3.18357e-05	0.000515778	232.189	211.295	249.492	330.817	337.66	193.573	112.798	168.187	170.664
950	Gm14305	654.709	-0.38129	0.0916884	-4.15854	3.2029e-05	0.000518365	690.293	640.225	789.641	801.287	729.117	604.543	547.876	524.708	564.697
951	Blcap	2943.68	0.243276	0.0585319	4.1563	3.2345e-05	0.000522928	2607.42	2892.63	2705.74	2790.77	2612	3133.89	3375.88	3255.99	3118.8
952	Rsph1	306.699	-0.56566	0.136142	-4.15493	3.25387e-05	0.000525506	355.605	266.232	346.793	425.827	397.18	257.104	222.666	230.381	258.506
953	Fbxl3	3405.94	0.265243	0.0638934	4.15133	3.30548e-05	0.000533281	3317.59	2944.4	3279.57	3010.55	3075.57	3690.79	3515.78	3824.5	3994.71
954	Zdhhc2	1948	0.317019	0.076376	4.15077	3.31362e-05	0.000534035	1983.02	1859.4	1704.03	1554.5	1678	2190.85	2125.58	2238.11	2198.55
955	Ctnnbip1	1365.86	0.346782	0.0835786	4.14917	3.33678e-05	0.000536642	1301.1	1289.96	1057.84	1143.55	1300.28	1510.86	1651.68	1429.59	1607.92
956	Sfswap	1554.13	-0.36339	0.0875812	-4.14918	3.33662e-05	0.000536642	1779.07	1770.65	1660.37	1446.9	1967.59	1287.51	1424.62	1361.26	1289.18
957	Eri3	3390.37	0.275648	0.0664726	4.14679	3.37164e-05	0.000541681	3005.91	3326.84	2866.66	2996.81	3305.64	3558.76	3988.94	3715.88	3747.91
958	Rpl37rt	402.575	0.565425	0.136456	4.14364	3.41831e-05	0.000548607	320.045	387.727	330.576	389.197	231.211	515.201	520.775	480.033	448.411
959	4930512B01Rik	31.4384	-1.29371	0.312239	-4.14334	3.42284e-05	0.000548761	49.1572	27.4684	43.661	50.3666	42.3506	21.839	14.6491	18.3954	15.0586
961	Fdps	1561.67	0.305902	0.0738785	4.14061	3.46387e-05	0.000554183	1465.3	1453.71	1412.12	1347.31	1389.56	1669.69	1979.82	1682.74	1654.77
960	Ciz1	1686.97	-0.337708	0.0815561	-4.1408	3.46095e-05	0.000554183	1758.15	1825.59	1778.88	1918.51	2016.8	1538.66	1639.96	1409.44	1296.71
962	Fosb	578.007	-0.742906	0.179494	-4.13889	3.48993e-05	0.000557772	508.306	786.018	739.743	906.599	580.318	330.563	550.073	480.033	320.413
963	Eral1	463.91	0.398428	0.0963109	4.1369	3.52034e-05	0.000562048	419.405	438.438	404.177	430.406	339.949	512.223	559.595	524.708	546.292
964	Col4a1	1136.77	-0.401356	0.0970301	-4.13641	3.52789e-05	0.000562669	1442.29	1425.19	1085.29	1161.87	1254.49	991.688	870.155	997.734	1002.23
965	Aip	2239.46	0.251118	0.0607238	4.13541	3.54314e-05	0.000564517	2217.3	2074.92	1990.94	2114.25	1925.24	2498.58	2392.93	2494.77	2446.18
966	Naa20	1728.63	0.350611	0.0848063	4.13426	3.56104e-05	0.00056678	1507.14	1599.51	1667.85	1485.82	1443.35	1906.94	2285.99	1772.09	1889.01
967	Gprin1	4144	0.248912	0.0602172	4.13357	3.57174e-05	0.000567895	3794.52	3695.55	4146.55	3916	3570.04	4409.49	4758.02	4502.5	4503.35
968	Wsb1	2430.79	-0.401236	0.0970945	-4.13243	3.58945e-05	0.000570122	2769.54	3147.24	2445.02	2836.56	2426.57	1955.58	2393.66	1829.03	2073.9
969	Itgam	830.267	-0.360046	0.0871734	-4.13023	3.62407e-05	0.000575027	937.125	864.198	933.099	1048.54	820.686	739.547	757.357	685.011	686.838
970	Rab21	2085.72	0.26111	0.0632247	4.12987	3.62969e-05	0.000575324	1968.38	1824.53	2082.01	1897.91	1810.77	2357.62	2203.95	2324.83	2301.45
971	Hagh	2343.36	0.256252	0.0620782	4.12789	3.66103e-05	0.000579694	2084.47	2136.19	2190.54	2198.96	2178.19	2386.4	2790.65	2565.73	2559.12
972	Cog1	1565.94	-0.237603	0.0575684	-4.12733	3.67004e-05	0.000579927	1687.03	1746.36	1640.41	1642.64	1680.29	1368.91	1440	1449.74	1438.09
973	Utp3	1578.34	-0.458177	0.111006	-4.12749	3.66739e-05	0.000579927	1613.82	1622.75	2131.91	1896.76	1714.63	1288.5	1596.75	1135.26	1204.69
974	Rcan1	1968.84	0.278716	0.0675456	4.12634	3.6858e-05	0.000581521	1970.47	1731.56	1816.3	1738.79	1735.23	2238.5	2316.75	2099.71	2072.23
975	Cnksr2	10439.9	-0.339045	0.0821685	-4.12622	3.68769e-05	0.000581521	11243.4	10804.6	12316.2	11179.1	12011.5	10462.9	7862.89	8591.55	9486.9
976	Ccdc12	910.1	-0.339303	0.0822457	-4.12549	3.6995e-05	0.000582785	916.207	966.676	1067.82	993.596	1074.79	739.547	747.835	826.919	857.502
977	Nop14	1184.72	-0.41982	0.101857	-4.12165	3.76168e-05	0.000591974	1160.95	1318.48	1551.84	1401.11	1241.9	1024.45	1141.16	867.214	955.383
978	Puf60	3890.24	0.279625	0.067862	4.1205	3.78059e-05	0.000594341	3437.87	3750.49	3383.11	3568.02	3624.98	3832.74	4608.6	4494.62	4311.77
979	Syn1	20717.1	-0.376559	0.0914548	-4.11744	3.8311e-05	0.000601667	19922.3	21483.4	24399	22291.8	27270.3	15601	18755.9	17884.7	18845
980	Cntln	728.837	-0.342849	0.0833203	-4.11483	3.87464e-05	0.000607883	760.368	801.865	809.6	845.93	805.806	628.367	663.603	557.995	686.002
981	Mat2b	4380.73	0.2406	0.0585003	4.11279	3.90903e-05	0.000612653	4184.64	4153.01	4261.32	3835.88	3835.59	4606.04	5023.9	4706.61	4819.58
982	Nubp2	542.401	0.411372	0.100032	4.11238	3.91598e-05	0.000613118	483.205	466.962	406.671	501.377	507.062	617.447	711.213	626.321	561.35
983	Mut	1881.47	-0.265887	0.0646871	-4.11035	3.95056e-05	0.000617902	1940.14	1880.53	2171.83	2149.74	2027.11	1713.37	1683.18	1657.34	1709.98
984	Zfp637	834.618	0.402435	0.0979581	4.10824	3.98692e-05	0.000622957	776.056	726.856	663.648	770.38	715.382	825.91	1136.04	946.927	950.363
986	Timm50	646.31	0.343139	0.083551	4.10695	4.00926e-05	0.000625177	562.693	549.368	597.533	565.48	613.511	656.162	730.257	780.492	761.295
985	Fam220a	1433.27	0.325208	0.0791827	4.10706	4.0073e-05	0.000625177	1257.17	1319.54	1312.33	1328.99	1225.88	1609.14	1804.03	1406.81	1635.53
987	Rev1	790.276	-0.31839	0.077563	-4.10492	4.04456e-05	0.000630041	879.6	895.892	880.706	771.525	904.242	691.898	657.744	713.918	716.955
988	Tollip	5786.83	0.233132	0.0568142	4.1034	4.07119e-05	0.000633548	5658.31	5220.05	5211.88	5301.09	5451.78	5821.08	6463.91	6486.58	6466.82
989	Tmem41b	1305.44	0.310795	0.0757831	4.10112	4.11157e-05	0.000639185	1151.53	1243.47	1131.44	1304.95	1065.63	1393.72	1458.32	1541.71	1458.17
990	Tomm7	1818.4	0.375552	0.0916096	4.09948	4.14088e-05	0.000643091	1665.07	1541.4	1642.9	1680.41	1502.87	2001.24	2524.77	1870.2	1936.7
991	Srp9	2034.38	0.33902	0.0827354	4.09764	4.17375e-05	0.000647542	1730.96	1776.99	1969.74	1929.96	1695.17	2271.25	2636.83	2217.09	2081.43
993	Tmed7	4364.41	0.402668	0.0983433	4.09452	4.23049e-05	0.000655612	4790.21	3847.69	3724.91	3581.75	3144.25	5233.41	5082.5	4946.62	4928.34
992	Yipf4	2033.16	0.359194	0.08773	4.09431	4.23429e-05	0.000655612	2000.8	1741.07	1904.87	1840.67	1544.08	2371.51	2569.45	2231.98	2093.98
994	Oxa1l	1226.95	0.33374	0.0815201	4.09396	4.24065e-05	0.000655936	1021.84	1213.89	1085.29	978.715	1199.55	1318.28	1449.53	1406.81	1368.66
995	Crtc2	706.852	-0.362367	0.0885653	-4.09152	4.28551e-05	0.000662208	825.214	795.527	744.733	779.538	778.335	543.989	700.226	583.398	610.709
996	Ogfod1	5659.07	0.253763	0.0620478	4.0898	4.31754e-05	0.000666488	5228.44	5401.76	5316.67	4751.63	5367.08	6393.86	5746.1	6231.67	6494.43
997	Cryl1	354.375	0.492647	0.120477	4.08913	4.32996e-05	0.00066702	338.871	342.298	232.027	275.872	310.189	392.109	429.218	437.111	431.679
998	Rfk	2684.41	0.318396	0.0778637	4.08914	4.32975e-05	0.00066702	2257.05	2335.87	2806.78	2414.16	2283.5	3037.6	3250.63	2827.64	2946.46
999	Tmem38a	3682.7	0.213184	0.052137	4.08891	4.334e-05	0.00066702	3345.83	3374.39	3450.47	3439.81	3588.35	3839.69	4143.49	4047	3915.23
1000	Entpd3	457.978	0.343684	0.0841303	4.08514	4.40511e-05	0.000677285	417.313	423.647	394.197	390.341	418.927	536.048	508.323	498.429	534.579
1001	Rnf20	2886.77	-0.282832	0.0692475	-4.08436	4.41981e-05	0.000678867	3132.46	3197.95	3299.53	2944.16	3101.89	2580.97	2873.42	2400.17	2450.36
1002	Cnpy3	1799.46	0.277425	0.0679799	4.08098	4.48465e-05	0.000688138	1799.99	1616.41	1665.36	1516.72	1624.2	1990.32	2114.59	1916.63	1950.92
1003	Rock1	1432.27	-0.279806	0.0686027	-4.07864	4.53009e-05	0.000694418	1491.45	1517.1	1558.08	1656.38	1546.37	1352.03	1224.66	1196.58	1347.74
1004	Fam169a	3398.86	0.232802	0.0570948	4.07747	4.55287e-05	0.000697215	3353.15	3082.8	3101.18	3074.65	3153.4	3779.14	3516.51	3638.79	3890.13
1006	Psip1	12470.7	-0.380645	0.093453	-4.07311	4.63885e-05	0.000709404	12894.9	12645	15775.4	14345.3	13860.1	11332.4	12374.8	9174.95	9833.25
1005	Nexn	605.903	-0.582328	0.142974	-4.07297	4.64169e-05	0.000709404	856.591	695.161	659.905	595.242	747.431	521.157	588.161	347.761	441.718
1007	Socs5	4798.59	0.256403	0.0629711	4.07175	4.66607e-05	0.000712422	4537.11	4516.44	4742.84	4068.25	4219.03	5195.69	5000.46	5508.12	5399.34
1008	Tmem147	1177.1	0.39083	0.0960092	4.07076	4.68606e-05	0.000714764	930.849	990.975	1042.88	1090.9	1116	1194.19	1305.23	1616.17	1306.75
1009	Snrnp40	589.382	0.332291	0.0816687	4.06877	4.72628e-05	0.000720183	550.142	543.029	536.407	510.534	503.629	624.396	714.143	640.337	681.819
1010	Tars	1461.87	-0.299189	0.0735477	-4.06796	4.74259e-05	0.000721954	1559.43	1537.17	1589.26	1643.78	1645.95	1257.73	1464.18	1204.46	1254.88
1011	Rpl9	6439.95	0.335628	0.0825447	4.06602	4.78234e-05	0.000727284	6118.5	5485.22	5942.89	6151.6	5146.17	6725.41	8446.66	6914.93	7028.17
1012	Sys1	622.871	0.459733	0.11312	4.06412	4.82134e-05	0.000732491	459.149	549.368	543.892	497.943	619.234	657.155	664.336	877.725	737.034
1014	Trp53rkb	116.443	0.628413	0.154749	4.06085	4.88945e-05	0.000741613	86.8095	111.986	89.817	84.7075	95.0027	144.931	145.026	135.776	153.932
1013	Grin1	9402.72	-0.365199	0.0899334	-4.06077	4.89103e-05	0.000741613	9940.22	10206.6	10077	10190.1	11787.2	7821.33	6723.93	9252.91	8625.22
1015	Mpdu1	999.093	0.334187	0.0823015	4.06052	4.89632e-05	0.000741683	926.666	918.078	795.878	877.982	958.039	1131.66	1248.83	1054.67	1080.03
1016	Arl1	3916.61	-0.259872	0.0640394	-4.058	4.94941e-05	0.000748988	3959.77	4175.19	4382.32	4519.26	4097.71	3415.81	3814.62	3360.23	3524.54
1017	Iah1	261.096	0.463203	0.114158	4.05758	4.95847e-05	0.000749621	219.639	254.611	237.017	211.769	194.584	304.753	328.139	305.715	293.642
1018	Snx3	4638.87	0.297775	0.073399	4.05694	4.97203e-05	0.000750932	3887.6	3992.42	4414.76	4222.78	4534.95	5106.35	5792.25	4980.78	4817.91
1019	Ankrd46	7761.15	0.209541	0.0516658	4.0557	4.99835e-05	0.000754167	7394.5	7656.28	7332.56	6978.07	6923.75	8165.79	8622.45	8448.76	8328.23
1021	Bbs5	680.972	-0.428303	0.105626	-4.05491	5.01545e-05	0.000755324	713.302	728.969	805.858	815.024	782.914	534.062	701.691	547.483	499.443
1020	Ccdc57	251.384	-0.606914	0.149675	-4.05489	5.01584e-05	0.000755324	286.576	386.67	222.048	285.029	302.177	210.448	207.284	185.706	176.52
1022	Myo10	1713.01	-0.303631	0.0748986	-4.0539	5.03716e-05	0.000757792	1970.47	1818.2	1826.28	1941.4	1794.75	1641.89	1371.15	1623.18	1429.73
1023	Pycrl	436.794	0.406456	0.10028	4.0532	5.05211e-05	0.000759298	380.707	432.099	401.682	351.422	342.239	462.589	499.534	541.352	519.521
1024	Nsun3	210.015	-0.688931	0.170022	-4.05201	5.07797e-05	0.000762439	200.812	232.425	265.709	285.029	278.14	189.602	106.938	171.691	159.788
1025	Cenpw	72.2943	0.749748	0.185162	4.04914	5.14054e-05	0.000771082	57.5244	51.7673	53.6407	57.2348	57.2305	89.3413	87.162	96.3571	100.391
1026	Lrrc3b	478.028	0.477378	0.117913	4.04855	5.15369e-05	0.000772301	408.946	385.614	474.034	333.107	434.952	573.769	658.476	524.708	508.645
1027	Fbxo21	4037.19	0.233981	0.0578272	4.0462	5.20547e-05	0.000779299	3681.56	3711.4	3763.58	3588.62	3975.23	4346.95	4135.43	4627.77	4504.19
1028	2310022B05Rik	2261.94	0.275721	0.068184	4.04379	5.25951e-05	0.000786625	2023.81	2009.42	1951.02	2211.55	2146.14	2333.79	2400.98	2683.11	2597.6
1029	Khsrp	3175.28	-0.331207	0.0819393	-4.04211	5.2973e-05	0.000791506	3426.36	3494.82	3277.07	3245.21	4024.45	2705.06	2488.15	3015.98	2900.45
1031	Fundc1	1857.14	0.304314	0.0753	4.04135	5.31448e-05	0.000793215	1703.77	1685.08	1768.9	1717.04	1534.92	2079.67	2328.47	1943.79	1952.6
1030	Mark4	1818.76	-0.41437	0.102538	-4.04115	5.31905e-05	0.000793215	1924.45	2009.42	1997.18	2130.28	2166.75	1409.61	1226.86	1781.73	1722.53
1032	Kcnk1	3407.47	0.242522	0.060032	4.03988	5.34784e-05	0.000796736	3237.05	3081.74	3208.46	3070.07	3160.27	3575.64	4039.48	3784.21	3510.32
1033	Zfp512	1947.91	-0.258469	0.0639835	-4.03962	5.35384e-05	0.000796856	2064.6	2071.75	2271.62	2078.77	2021.38	1684.58	1828.94	1675.74	1833.8
1034	Nkiras2	127.155	-0.763139	0.188938	-4.03911	5.36546e-05	0.000797813	194.537	154.246	164.665	136.219	127.052	99.2681	64.4559	107.745	96.2076
1035	Park7	3098.74	0.345987	0.0856824	4.03802	5.39042e-05	0.000800751	2913.87	2694.01	2633.38	2936.15	2652.06	3371.14	4200.62	3230.59	3256.84
1036	Cep295	980.45	-0.358459	0.0887784	-4.03768	5.39815e-05	0.000801125	1031.26	1168.46	1138.93	970.702	1122.86	898.376	750.033	818.159	925.266
1037	Ccdc32	1785.93	0.283744	0.070299	4.03625	5.43128e-05	0.000805265	1605.45	1671.35	1630.43	1678.12	1558.96	1974.44	2205.42	1927.14	1822.09
1038	Qdpr	5867.55	0.22108	0.0547937	4.03477	5.46563e-05	0.000809576	5564.18	5599.32	5326.65	5744.08	5092.37	6200.28	6574.51	6447.16	6259.35
1039	Pnpla3	357.558	-0.657766	0.163092	-4.03311	5.50432e-05	0.000814523	420.451	491.261	389.207	426.972	408.626	256.112	388.201	197.094	240.101
1040	Klf6	3025.18	-0.366523	0.0909467	-4.03008	5.57575e-05	0.0008243	3079.12	2984.55	3894.57	3509.64	3334.25	2845.02	2751.1	2539.45	2288.9
1041	Dgke	2984.2	0.286636	0.0711315	4.02967	5.58555e-05	0.000824596	2772.68	2769.02	2682.04	2546.95	2820.32	3608.39	3086.56	3042.26	3529.56
1042	Tmem167	2302.18	0.253261	0.0628509	4.02955	5.58848e-05	0.000824596	2299.93	2068.58	2174.32	2109.67	1952.71	2605.79	2488.88	2479.88	2539.88
1043	Igfn1	559.661	-0.507167	0.125895	-4.02849	5.61364e-05	0.000827514	704.935	778.623	515.2	555.178	668.453	394.094	441.67	483.537	495.26
1050	Pole4	829.798	0.409682	0.101739	4.0268	5.65415e-05	0.000832392	602.437	747.985	708.556	849.364	713.092	867.603	917.765	1024.01	1037.37
1048	Ly6e	5798.36	0.278665	0.0692176	4.02592	5.67519e-05	0.000832392	5158.37	5202.09	5294.21	5168.3	5663.53	6142.71	7306.23	6170.36	6079.48
1047	Laptm4b	3207.4	0.275996	0.0685564	4.02582	5.67763e-05	0.000832392	2773.72	3036.31	2890.36	2774.74	3190.03	3312.58	3853.44	3491.63	3543.78
1049	Ubl3	6727.71	0.237435	0.058966	4.02663	5.65808e-05	0.000832392	6852.72	5999.73	6009.01	6139	6159.15	7203.88	7270.34	7740.1	7175.41
1044	Trp53bp2	1401.57	-0.303666	0.075435	-4.02553	5.68463e-05	0.000832392	1586.63	1492.8	1380.94	1656.38	1536.07	1282.54	1266.41	1126.5	1285.83
1045	Per1	2589.84	-0.399611	0.0992609	-4.02587	5.67657e-05	0.000832392	2979.76	3168.37	2280.35	3100.98	2978.28	2095.55	1953.45	2343.23	2408.54
1046	Zfhx2	1676.68	-0.445777	0.110735	-4.02562	5.68261e-05	0.000832392	1898.31	1859.4	1646.65	1983.76	2116.39	1464.2	1062.79	1452.36	1606.25
1051	Nadk	2026.84	0.243674	0.0605618	4.02357	5.73233e-05	0.000838579	1952.69	1730.51	1889.9	1913.93	1880.6	2226.58	2116.06	2277.53	2253.77
1052	Snhg11	38078.4	-0.742354	0.184538	-4.02276	5.75195e-05	0.000840648	52618.1	57081.4	36575.5	41919.9	43644	25154.5	35255.9	22001.8	28454.9
1053	Clip3	21474.3	-0.279611	0.0695112	-4.02253	5.75754e-05	0.000840667	23201.2	21978.9	22781.1	22286.1	26247.1	19929.1	20197.4	17447.6	19200.5
1055	Grhpr	798.851	0.384724	0.095676	4.02111	5.79248e-05	0.00084393	738.404	769.115	607.512	740.618	659.296	867.603	833.533	1024.89	948.69
1056	Icmt	2612.65	0.277383	0.0689844	4.02095	5.79636e-05	0.00084393	2436.94	2420.39	2524.86	2197.82	2357.9	2812.26	2662.47	3143.87	2957.34
1054	Dync2li1	983.351	-0.482488	0.119987	-4.02116	5.79134e-05	0.00084393	982.098	1037.46	1291.12	1295.8	1023.28	806.057	986.615	699.903	727.831
1057	Zfp729a	646.5	-0.433109	0.107767	-4.01894	5.84616e-05	0.000850376	696.568	668.749	881.953	694.83	710.803	623.404	477.56	513.32	551.311
1058	Mettl14	1205.63	-0.396278	0.0986085	-4.0187	5.85201e-05	0.000850422	1225.79	1330.1	1445.8	1398.82	1349.5	1096.91	1201.22	868.09	934.468
1059	AI837181	1464.81	0.291403	0.0725174	4.01839	5.8598e-05	0.000850751	1290.64	1339.61	1298.6	1396.53	1336.91	1481.08	1629.71	1811.51	1598.72
1060	Dner	5449.7	0.188988	0.0470711	4.01494	5.94601e-05	0.000861639	4975.34	5073.2	5296.71	5135.11	5174.78	5824.06	5980.49	5676.31	5911.33
1061	Havcr2	143.73	-0.62722	0.156215	-4.01512	5.94164e-05	0.000861639	192.445	134.172	163.417	193.454	169.402	98.2754	122.32	113.001	107.083
1062	Cwc22	894.499	-0.345925	0.0861693	-4.01448	5.95781e-05	0.000862537	971.639	1060.7	1021.67	942.085	946.593	736.569	893.594	712.166	765.478
1063	Xpc	800.451	-0.34325	0.0855198	-4.01369	5.97758e-05	0.000864584	892.151	936.038	815.838	976.426	797.794	685.942	742.708	656.104	701.06
1064	Limch1	4533.73	-0.248027	0.0618172	-4.01227	6.01381e-05	0.000869007	4733.73	4986.57	4610.61	4995.45	5051.17	4447.21	3936.21	3863.04	4179.59
1066	Hpcal1	1108.07	0.498626	0.124348	4.00993	6.07366e-05	0.000876009	833.581	1110.36	721.031	1137.83	877.916	1356.99	1472.23	1241.25	1221.42
1065	Mir3060	21.8388	-1.99346	0.497114	-4.01007	6.07007e-05	0.000876009	36.6064	28.5249	14.9695	61.8136	21.7476	11.9122	12.4517	3.50389	5.01953
1067	Ect2l	33.3132	1.18459	0.295576	4.00773	6.13057e-05	0.000883389	27.1934	17.9601	17.4644	28.6174	14.8799	55.5901	48.342	42.9227	46.8489
1068	Rbm6	2555.52	-0.334856	0.08359	-4.00593	6.17728e-05	0.000889285	2715.15	2743.67	2841.71	2836.56	2938.22	2255.37	2628.78	1960.43	2079.76
1069	Zfp160	659.616	-0.33888	0.084635	-4.00402	6.22753e-05	0.00089568	743.634	721.573	701.072	765.802	705.08	575.755	616.726	504.561	602.343
1070	Cnih3	1925.42	0.31859	0.079592	4.00279	6.26007e-05	0.00089952	1555.25	1825.59	1911.11	1770.84	1613.9	2126.32	2381.21	2067.3	2077.25
1071	Ankhd1	2508.15	-0.357279	0.0892671	-4.00235	6.27154e-05	0.000900326	2595.92	2895.8	2716.96	2672.87	3011.47	2379.46	1776.2	2185.55	2339.1
1072	B3galt6	424.443	0.438182	0.109517	4.00103	6.30663e-05	0.000904519	421.497	389.84	339.309	331.962	350.251	423.875	503.928	525.584	533.743
1073	Dazl	150.781	0.619166	0.154809	3.99956	6.34613e-05	0.000909336	133.875	129.947	96.0543	111.036	137.353	198.536	210.947	177.823	161.461
1074	Gm20605	23.5299	-1.87061	0.467814	-3.99863	6.37102e-05	0.000912052	37.6523	31.6943	32.4339	52.656	19.4584	1.98536	5.85963	16.6435	13.3854
1075	Lrrc73	680.067	0.363044	0.0909012	3.99383	6.50151e-05	0.000929868	635.906	623.321	576.326	541.441	639.837	705.796	810.094	856.702	731.177
1076	Eml5	2023.03	-0.375918	0.0941399	-3.99319	6.51914e-05	0.000931522	2510.16	2511.24	2075.77	2084.49	2078.61	1926.79	1498.6	1702.89	1818.74
1077	Ramp2	342.822	0.500539	0.125376	3.99229	6.54394e-05	0.000934198	261.475	312.717	310.617	285.029	279.285	320.636	481.222	416.963	417.457
1078	Gm20300	2181.06	0.357579	0.0896396	3.98908	6.63311e-05	0.000945805	2061.47	2025.26	2018.39	1958.57	1631.07	2344.71	2862.43	2289.79	2437.82
1079	Erf	1314.38	-0.4214	0.105643	-3.98892	6.63756e-05	0.000945805	1513.41	1555.13	1258.69	1611.73	1465.1	1039.34	919.962	1315.71	1150.31
1080	Commd5	436.313	0.368833	0.092544	3.98549	6.73419e-05	0.000958686	381.753	356.032	402.929	425.827	366.275	483.436	522.24	472.15	516.174
1081	Mboat7	3952.08	0.199549	0.0500806	3.98455	6.76089e-05	0.000961598	3611.49	3789.58	3726.16	3724.84	3687.94	4099.77	4392.53	4370.23	4166.21
1083	Trub1	899.754	-0.295261	0.074139	-3.98254	6.81832e-05	0.000968007	956.997	966.676	1081.55	962.689	936.291	767.342	845.984	798.888	781.373
1082	Gtpbp8	555.898	-0.393805	0.0988831	-3.98253	6.81854e-05	0.000968007	512.49	665.58	624.977	694.83	612.367	456.633	464.376	477.406	494.423
1084	Ddx3x	12701.8	-0.255826	0.0642482	-3.98183	6.83854e-05	0.00096995	13425.1	13656	15165.4	12830.9	13374.8	11774.2	10737	11217.7	12134.7
1086	Creld2	451.144	0.415803	0.104548	3.97715	6.97468e-05	0.000988305	379.661	401.461	358.021	428.116	397.18	483.436	561.06	590.406	460.96
1085	Rhbdl3	748.848	0.296049	0.0744415	3.97694	6.98081e-05	0.000988305	678.788	685.653	633.709	676.515	724.539	872.566	854.774	803.268	809.817
1087	Olfm1	30036.1	0.301786	0.0759386	3.97408	7.06533e-05	0.00099935	26144.3	27419.8	27615	26837.4	28092.2	32291.9	39548.9	30204.4	32171
1089	Fnta	1936.71	0.364627	0.0918673	3.96906	7.21572e-05	0.00101875	1721.55	1728.4	1699.04	1869.29	1569.26	2204.74	2641.96	1967.44	2028.72
1088	Prkci	2994.92	-0.260892	0.0657283	-3.96924	7.21018e-05	0.00101875	3170.12	3126.11	3593.93	3138.76	3133.94	2895.65	2662.47	2614.78	2618.52
1090	Auts2	2585.18	-0.239169	0.0602665	-3.96853	7.23178e-05	0.00102008	2798.82	2772.19	2776.84	2669.43	2847.79	2413.21	2160.74	2486.01	2341.61
1091	Gmppb	243.726	0.58362	0.147083	3.96795	7.24922e-05	0.0010216	188.262	248.272	214.563	154.534	192.295	253.134	321.547	339.002	281.93
1092	Pmm1	3613.47	0.318964	0.0803951	3.96746	7.26434e-05	0.00102279	3149.2	3371.22	3106.17	3589.77	3061.83	4070.98	4638.63	3869.17	3664.25
1093	Ntan1	1029.59	0.316627	0.0798688	3.96434	7.35984e-05	0.00103529	931.895	956.111	938.089	932.927	884.784	1025.44	1276.67	1109.86	1210.54
1094	Rragb	3118.16	0.307464	0.0775825	3.96306	7.39966e-05	0.00103994	2752.8	2895.8	2924.04	2820.53	2710.44	3574.64	4012.38	3137.74	3235.08
1095	Klhl7	3385.56	0.250306	0.063165	3.96274	7.40952e-05	0.00104038	3338.51	3218.03	3139.85	3072.36	2842.07	3940.94	3652.75	3641.42	3624.1
1096	Zfp641	432.292	-0.498151	0.12574	-3.96175	7.4402e-05	0.00104373	559.555	599.022	414.156	496.798	413.204	350.416	339.859	331.118	386.503
1097	Serinc1	42856.9	0.286853	0.0724408	3.95982	7.50059e-05	0.00105125	42381.9	41046.2	39142.7	37049.2	35580.2	48638.4	52545.5	44318.1	45010.1
1098	Slc2a6	588.683	0.41409	0.104604	3.95866	7.53724e-05	0.00105542	502.031	573.667	449.085	465.891	573.45	604.543	661.406	722.678	745.399
1099	Slc27a1	1626.07	-0.460616	0.116399	-3.95721	7.58307e-05	0.00106087	1802.08	1893.21	1581.78	1888.75	2088.91	1074.08	1188.77	1579.38	1537.65
1100	Dmtf1	2923.96	-0.297061	0.0751065	-3.9552	7.64692e-05	0.00106883	3178.48	3178.94	3565.24	2876.62	3140.81	2590.9	2839.72	2415.06	2529.84
1101	Pde6d	1076.28	0.325742	0.0823818	3.95405	7.68409e-05	0.00107208	953.859	843.068	1040.38	1009.62	992.377	1158.46	1317.68	1231.62	1139.43
1102	Ap4s1	1131.3	0.324557	0.0820816	3.95407	7.68315e-05	0.00107208	1008.25	969.845	992.977	1066.86	1050.75	1118.75	1437.07	1279.8	1257.39
1103	Rps3	7890.44	0.276435	0.069919	3.95364	7.69707e-05	0.00107291	7206.24	6699.12	7885.18	7430.22	6848.21	8969.86	9522.63	8283.2	8169.28
1104	Sdhaf2	1575.91	0.362949	0.0918108	3.95323	7.7104e-05	0.00107364	1306.33	1417.79	1353.49	1545.34	1368.95	1854.33	2103.61	1581.13	1652.26
1105	Gabrg1	1260.15	0.345173	0.0873181	3.95305	7.71621e-05	0.00107364	1196.51	1241.36	1049.11	1153.85	982.076	1577.37	1448.79	1343.74	1348.58
1106	Cyhr1	4553.69	0.217666	0.0550954	3.9507	7.79235e-05	0.00108325	4383.36	4420.3	4055.49	4238.81	4133.19	4845.27	5157.21	5041.23	4708.31
1107	Eif1	7499.26	0.325555	0.0824159	3.95015	7.81012e-05	0.00108474	6218.91	6343.08	7186.61	6962.04	6997	7104.62	9112.46	9141.66	8426.95
1108	Tpi1	21606.8	0.279961	0.070918	3.94766	7.89175e-05	0.00109509	19326.1	20980.6	18592.1	20784.2	18962.8	23367.7	27176.2	22374.1	22897.4
1109	Mrpl30	1127.4	0.38083	0.0964814	3.94719	7.90745e-05	0.00109587	918.299	1029.01	1027.91	1109.21	887.073	1231.92	1517.64	1252.64	1172.9
1110	Cdc42se1	2096.63	0.224823	0.0569597	3.94706	7.91163e-05	0.00109587	2010.22	2019.98	1830.02	1983.76	1906.92	2291.11	2331.4	2242.49	2253.77
1111	Egr3	6228.03	-0.440893	0.111748	-3.94541	7.96634e-05	0.00110245	7084.91	8015.49	6450.61	7703.8	6013.78	4340	5899.92	6016.19	4527.61
1112	Slu7	3924.43	-0.334307	0.0847393	-3.94512	7.97595e-05	0.00110279	4256.81	4002.99	4600.63	4209.05	4540.67	3637.18	3905.44	2953.78	3213.33
1113	Rabif	1229.76	0.25342	0.0642437	3.94466	7.99134e-05	0.00110392	1181.86	1175.86	1091.53	1082.88	1133.16	1293.46	1390.93	1341.99	1376.19
1114	Commd4	851.724	0.304022	0.0770917	3.94364	8.02546e-05	0.00110764	791.745	807.148	739.743	769.236	749.72	867.603	1036.42	963.571	940.324
1115	Atp9a	11353.8	0.253909	0.0644056	3.94235	8.06875e-05	0.00111234	10835.5	10829.9	10086.9	9981.75	10560.2	12139.5	11363.3	13690.6	12696.9
1116	Hnrnpr	3976.77	-0.300463	0.0762173	-3.94219	8.07398e-05	0.00111234	4100.97	4141.39	4946.17	4528.42	3982.1	3574.64	3742.84	3269.13	3505.3
1118	Rims2	5998.94	-0.192101	0.0487517	-3.94039	8.13497e-05	0.00111874	6606.94	6276.53	6384.49	6074.9	6409.82	5675.16	5445.06	5454.69	5662.86
1117	Daam1	3434.33	-0.271671	0.0689448	-3.94042	8.134e-05	0.00111874	3538.27	3521.24	3978.14	3810.69	3740.59	3292.72	2819.22	2953.78	3254.33
1119	Eif3a	7847.94	-0.292117	0.0741496	-3.93956	8.16307e-05	0.0011216	8078.52	8063.03	9247.41	8254.4	9077.91	7434.19	7430.01	6182.62	6863.36
1120	Arhgap21	7282.99	-0.289309	0.073468	-3.9379	8.21979e-05	0.00112839	7750.1	8065.14	7915.12	7740.43	8140.47	7042.08	5549.07	6347.3	6997.22
1121	S1pr5	734.792	-0.35123	0.0892379	-3.93588	8.28917e-05	0.0011369	741.542	813.487	898.17	730.316	882.495	622.411	683.38	628.949	612.382
1122	Chst10	2869.13	0.262258	0.0666372	3.93561	8.29857e-05	0.00113717	2525.84	2567.24	2553.55	2694.61	2838.63	3070.36	3446.93	3170.15	2954.83
1123	Auh	1660.56	0.291362	0.0740582	3.93423	8.34626e-05	0.00114221	1593.95	1497.03	1463.27	1517.87	1479.98	1875.17	2068.45	1769.47	1679.87
1124	Prnp	34563.6	-0.194067	0.0493293	-3.93412	8.35023e-05	0.00114221	35376.5	36428.4	36539.3	38425.2	36289.9	32617.5	33421.1	30716.9	31257.4
1125	Gm14403	519.776	-0.44928	0.114236	-3.93292	8.39198e-05	0.0011469	532.362	607.474	572.583	604.399	635.259	370.27	531.762	387.18	436.699
1126	Mmadhc	1270.14	0.300321	0.0763816	3.93185	8.42944e-05	0.00115	1077.28	1179.03	1150.16	1172.17	1182.38	1246.81	1537.42	1427.84	1458.17
1127	Ift52	1208.4	-0.324048	0.0824161	-3.93185	8.42956e-05	0.00115	1197.55	1244.53	1420.86	1335.86	1437.63	1125.7	1125.05	981.966	1006.41
1128	Srek1ip1	784.199	-0.325702	0.0828446	-3.93147	8.44265e-05	0.00115076	907.84	800.809	946.821	842.496	810.384	725.65	718.537	655.228	650.028
1129	Cdh10	2199.43	-0.274995	0.0699909	-3.92901	8.52953e-05	0.00116157	2312.48	2243.96	2543.57	2320.3	2498.68	1948.63	2166.6	1902.61	1858.06
1130	9330133O14Rik	232.208	-0.514973	0.131096	-3.92821	8.55796e-05	0.00116441	293.897	278.91	278.183	235.807	254.104	174.712	226.328	165.559	182.376
1131	Tmem159	333.375	0.572191	0.145728	3.92644	8.62129e-05	0.00117199	181.986	329.621	276.936	293.042	289.586	378.211	443.867	423.971	383.157
1132	Crlf3	383.686	0.413796	0.105437	3.92459	8.68768e-05	0.00117997	366.064	340.185	290.658	357.145	317.057	455.64	493.674	416.963	415.784
1133	Glud1	9283.2	0.23505	0.0599208	3.92268	8.75691e-05	0.00118833	8514.66	8425.4	8430.32	9292.64	8370.54	10053.9	10997.1	9682.13	9782.22
1134	Pan2	710.582	-0.348974	0.0889751	-3.92215	8.7761e-05	0.00118988	846.132	854.689	729.763	788.696	708.514	620.425	672.393	578.142	596.487
1135	Coq10a	1050.66	0.380771	0.0971158	3.92079	8.82577e-05	0.00119554	964.318	856.802	896.923	936.361	978.642	1171.36	1437.07	1023.14	1191.3
1136	Adamts10	445.963	-0.622304	0.158727	-3.92059	8.83342e-05	0.00119554	530.27	735.307	470.292	391.486	513.93	277.951	354.508	343.382	396.542
1137	Ncs1	11282.8	0.251733	0.0642191	3.9199	8.85846e-05	0.00119788	10778	10403.1	9510.62	10974.2	10340.4	11670.9	11734.6	12946.9	13186.3
1138	Ctgf	1384	-0.393903	0.100495	-3.91961	8.86917e-05	0.00119827	1314.69	1613.24	1602.98	1665.53	1548.66	1023.45	1383.61	1076.57	1227.27
1139	Malat1	13925.1	-0.454506	0.115985	-3.91866	8.90421e-05	0.00120195	15826.5	18867.6	13513.7	14841	16079.5	13878.7	12581.4	9050.56	10687.4
1140	Enho	1322.4	0.318058	0.0812098	3.91649	8.9846e-05	0.00121174	1098.19	1256.15	1123.96	1207.65	1272.81	1363.94	1385.07	1613.54	1580.31
1141	Wac	5924.74	-0.270257	0.0690377	-3.91463	9.05419e-05	0.00122005	5825.65	6102.21	6887.22	6546.52	6697.12	5686.08	5492.67	4990.42	5094.82
1142	Tmem9b	3758.63	0.318134	0.0812892	3.91361	9.09256e-05	0.00122415	3332.23	3556.1	3435.5	3459.27	3154.55	4174.22	4966.04	3918.23	3831.57
1143	Ahi1	8835.39	-0.263384	0.0673455	-3.91094	9.19382e-05	0.0012367	9443.41	10370.4	9147.61	9521.58	9230.14	8816	7939.07	7315.25	7735.09
1144	Cd83	1005.82	0.373212	0.0954455	3.91021	9.2217e-05	0.00123937	825.214	826.164	1066.58	910.033	820.686	1067.13	1278.13	1126.5	1131.9
1145	Tbc1d14	3313.05	0.280908	0.0718615	3.90902	9.26732e-05	0.00124441	3375.11	2753.18	3023.84	3099.84	2867.25	3738.44	3397.85	3814.86	3747.08
1146	Luc7l2	6528.21	-0.24502	0.062745	-3.90502	9.42181e-05	0.00126405	7499.09	7067.83	6967.05	7116.57	6424.7	6164.55	6114.53	5474.83	5924.71
1147	Ptpn12	1449.85	-0.276465	0.0708307	-3.90318	9.49384e-05	0.00127261	1567.8	1616.41	1561.82	1568.23	1544.08	1365.93	1404.85	1249.14	1170.39
1148	Ubxn1	2645.53	-0.365043	0.0935315	-3.90289	9.50528e-05	0.00127303	2672.27	2906.37	3036.31	3146.77	2926.77	2406.26	2694.7	1964.81	2055.5
1149	Sh3kbp1	1838.04	-0.268652	0.0688592	-3.90147	9.56118e-05	0.0012794	1947.46	1905.88	2019.64	2081.06	1987.04	1774.91	1743.97	1533.83	1548.52
1150	Fbxw8	1490.16	0.269988	0.0692119	3.90089	9.58402e-05	0.00128134	1381.63	1445.26	1234.98	1361.04	1402.15	1569.43	1587.23	1723.04	1706.64
1151	Dbn1	7073.33	-0.267459	0.0685704	-3.90051	9.59917e-05	0.00128225	7211.47	8117.96	7045.64	7913.28	7952.75	6279.7	5929.21	6963.11	6246.8
1152	Nek1	1857.92	-0.253209	0.0649376	-3.89926	9.64878e-05	0.00128776	2046.82	2159.44	1967.24	1945.98	1885.17	1712.37	1711.01	1573.25	1720.02
1153	Tbce	1266.21	-0.411581	0.105576	-3.89842	9.68222e-05	0.0012911	1403.6	1581.54	1454.54	1301.52	1376.97	981.761	1335.26	925.028	1035.7
1154	Usp20	2418.77	0.24215	0.0621419	3.89673	9.75019e-05	0.00129904	2258.09	2340.09	2119.43	2229.87	2235.42	2636.56	2458.12	2827.64	2663.69
1155	Exoc5	2655.71	0.241056	0.0618714	3.89608	9.77618e-05	0.00130137	2561.4	2517.58	2579.74	2329.46	2296.09	3062.42	2870.49	2837.28	2846.91
1156	Gab1	1610.27	-0.280162	0.0719411	-3.89432	9.84735e-05	0.00130971	1815.68	1641.76	1884.91	1588.84	1805.05	1465.2	1361.63	1497.91	1431.4
1157	Pcmtd2	3598.19	0.273707	0.0702885	3.89405	9.85854e-05	0.00131007	3569.65	3299.38	3398.08	3066.64	3128.22	4215.92	4221.86	3680.84	3803.13
1158	Tuba1a	22424.4	0.235397	0.0604745	3.89249	9.92187e-05	0.00131735	19654.5	21517.3	20721.5	20917	21127.2	23593	26941.1	24458.9	22889
1159	Tmem107	230.173	0.481395	0.123684	3.89214	9.93624e-05	0.00131812	174.665	178.544	202.088	202.611	220.91	272.987	251.232	308.343	260.179
1160	Igfbp5	10137.5	-0.26174	0.0672564	-3.89167	9.95554e-05	0.00131954	10651.4	9642.46	11456.7	11303.9	11669.3	9071.12	8626.11	9306.34	9510.33
1161	Zswim7	146.649	0.598842	0.153913	3.89079	9.99204e-05	0.00132324	110.865	122.551	137.22	138.508	88.135	171.734	180.916	189.21	180.703
1162	Ost4	594.607	0.360828	0.0928031	3.8881	0.000101033	0.00133681	543.867	589.514	454.075	518.547	532.244	650.206	664.336	741.949	656.721
1163	Gpd1	3468.87	-0.222835	0.0573497	-3.88555	0.000102099	0.00134977	3693.07	3672.31	4014.32	3495.9	3649.02	3087.24	3241.11	3227.96	3138.88
1164	Gmpr	1406.77	0.24487	0.0630433	3.88416	0.000102685	0.00135634	1287.5	1340.67	1210.03	1342.73	1317.45	1569.43	1572.58	1553.98	1466.54
1165	Slc38a6	174.373	-0.555162	0.14297	-3.88306	0.00010315	0.00136132	201.858	214.465	193.356	239.241	167.113	141.953	139.899	120.884	150.586
1166	Traf3ip1	822.63	-0.330163	0.0850624	-3.88142	0.000103849	0.00136937	890.059	943.433	875.716	938.651	877.916	698.847	788.12	625.445	765.478
1167	Blvra	647.19	0.342376	0.088265	3.87895	0.000104906	0.00138212	613.942	540.916	583.811	574.637	579.173	730.613	813.024	741.074	647.519
1168	Cep95	364.862	-0.444043	0.114505	-3.87795	0.000105339	0.00138663	424.635	437.381	371.743	410.946	423.506	314.68	358.17	254.908	287.786
1169	Kmt2e	5212.54	-0.363319	0.0936969	-3.8776	0.000105492	0.00138747	5911.42	5447.19	5916.7	5415.56	6231.26	5100.39	3583.16	4469.22	4837.99
1170	S100a1	2289.17	-0.481198	0.124112	-3.87714	0.000105691	0.00138888	2441.13	2508.07	2775.59	3043.75	2329.28	2052.86	2363.63	1532.95	1555.22
1171	Pabpc4	1096.48	-0.269732	0.0695994	-3.87549	0.000106412	0.00139716	1092.96	1188.54	1273.65	1151.56	1227.02	948.01	988.813	1003.87	993.866
1172	Fam216a	1466.42	0.346214	0.0893397	3.87526	0.000106512	0.00139728	1254.03	1252.98	1216.27	1478.95	1342.63	1617.08	1924.16	1497.91	1613.78
1173	Dbnl	1876.47	0.276597	0.071393	3.87429	0.000106937	0.00140166	1766.52	1823.48	1518.16	1695.29	1773	1965.51	2192.97	2020.87	2132.46
1174	Sec61b	368.138	0.444027	0.114625	3.87372	0.000107185	0.00140373	325.274	340.185	295.648	295.332	329.648	381.189	400.652	520.328	424.986
1175	Ccdc141	924.308	-0.375578	0.0969644	-3.87336	0.000107345	0.00140462	1164.08	866.311	1020.42	1009.62	1083.95	874.552	728.792	742.825	828.222
1176	Sltm	3144.19	-0.310919	0.0802982	-3.87205	0.000107922	0.00141097	3284.12	3520.18	3707.45	3199.43	3494.5	2763.62	3190.57	2482.51	2655.33
1177	Mink1	11135.3	-0.254746	0.0657987	-3.8716	0.000108125	0.00141243	12005.9	12074.5	11242.1	11721.7	12944.4	10908.6	9175.45	10303.2	9841.62
1179	Elof1	1146.85	0.362202	0.0935653	3.87111	0.000108341	0.00141285	1018.7	933.925	1111.49	1171.02	855.024	1291.48	1388	1293.81	1258.23
1178	Scamp4	1085.15	0.340643	0.0879923	3.87129	0.000108262	0.00141285	1103.42	998.37	987.987	829.905	930.568	1213.06	1166.07	1331.48	1205.52
1180	Gcfc2	182.862	-0.540769	0.139734	-3.86998	0.000108844	0.00141821	223.822	250.385	189.614	184.296	214.042	132.027	163.337	140.156	148.076
1181	Ppil4	1980.82	-0.294637	0.0761428	-3.86953	0.000109044	0.0014196	2051.01	2088.65	2415.08	2181.79	2055.72	1786.83	1927.82	1619.67	1700.78
1182	Bnip3l	6384.53	0.233735	0.0604441	3.86695	0.000110203	0.00143348	6347.56	5839.14	5861.81	6076.05	5483.83	7001.38	7399.25	6685.43	6766.32
1183	Coq9	1728.67	0.288696	0.0746939	3.86506	0.000111063	0.00144344	1560.48	1761.15	1418.36	1595.71	1532.63	1847.38	2060.39	1855.31	1926.66
1184	Fn3k	956.108	0.288716	0.0747187	3.86404	0.000111529	0.00144827	919.344	824.051	863.241	841.352	905.387	1024.45	1157.28	1008.25	1061.63
1185	Faap20	428.984	0.383431	0.0992827	3.86202	0.000112455	0.00145906	379.661	396.179	314.36	400.644	397.18	484.428	459.981	508.065	520.357
1186	Zbtb16	1390.75	-0.43106	0.111623	-3.86175	0.000112577	0.00145941	1729.92	1377.65	1454.54	1441.17	1850.84	1192.21	943.401	1221.11	1305.91
1187	Ap1s1	5278.39	0.234699	0.0608171	3.85909	0.000113808	0.00147413	4839.37	5136.59	4540.75	5169.45	4784.47	5379.34	5823.01	5988.15	5844.4
1188	Urm1	1198.76	0.281079	0.0728758	3.85696	0.000114804	0.00148575	1159.9	1148.39	1031.65	1100.05	1030.15	1349.05	1429.75	1265.78	1274.12
1189	Vamp1	8571.92	0.235456	0.0610501	3.85676	0.000114898	0.00148575	7613.09	8738.11	7755.45	7789.66	7833.72	9043.32	9813.42	8892.88	9667.61
1190	Fkbp3	5474.82	-0.490957	0.127373	-3.85448	0.000115978	0.00149846	5433.44	6040.93	6831.08	7128.02	5968	4547.47	5946.06	3565.21	3813.17
1191	Smtn	262.698	-0.486513	0.126239	-3.8539	0.00011625	0.0015007	264.612	333.846	256.976	306.779	342.239	210.448	196.298	215.489	237.591
1192	Snf8	1527.66	0.380005	0.0986847	3.8507	0.00011778	0.00151918	1478.9	1416.73	1251.2	1337	1252.2	1812.64	2091.16	1533.83	1575.29
1193	Rnf185	1246.87	0.279571	0.0726154	3.85003	0.000118104	0.00152209	1187.09	1127.26	1177.6	1104.63	1098.83	1256.73	1505.93	1407.69	1356.11
1194	Dctpp1	182.869	0.64422	0.167422	3.84789	0.000119137	0.00153412	156.885	178.544	169.654	124.772	101.87	198.536	255.626	218.993	240.937
1195	Cds2	20478.8	0.301562	0.0784808	3.8425	0.000121789	0.00156695	18722.6	18215.8	19228.3	17138.4	19498.4	23269.4	19162.5	24732.2	24341.3
1196	Ppp1r11	2147.05	0.333024	0.0867469	3.83903	0.000123524	0.00158675	2008.12	1812.91	1948.53	1892.18	1964.15	2484.68	2858.04	2167.16	2187.68
1197	Coq2	1962.27	0.275236	0.0716947	3.839	0.000123534	0.00158675	1625.33	1705.15	1775.13	1980.32	1888.61	2203.75	2261.82	2097.08	2123.26
1198	Tmem44	2463.89	-0.300169	0.0782322	-3.8369	0.000124597	0.00159906	2586.51	2835.58	2738.17	2810.23	2473.5	1871.2	2277.93	2286.29	2295.6
1200	Arnt	1059.24	-0.305704	0.0797006	-3.83565	0.000125234	0.00160513	1122.25	1273.05	1081.55	1134.39	1174.37	979.776	875.282	877.725	1014.78
1199	Dus3l	1672.38	-0.381313	0.0994151	-3.83556	0.000125278	0.00160513	2011.26	2121.4	1602.98	1828.08	1760.41	1215.04	1394.59	1592.52	1525.1
1201	Zfp956	571.961	0.42439	0.110656	3.83521	0.000125458	0.00160609	468.562	608.53	442.848	494.509	468.146	618.44	755.16	608.802	682.655
1202	Crip2	2155.19	0.35245	0.0919413	3.83343	0.000126369	0.00161641	2099.12	1991.46	1709.02	1949.42	1845.11	2267.28	2221.53	2915.24	2398.5
1203	Il11ra1	515.989	0.463802	0.121001	3.83303	0.000126573	0.00161767	473.792	564.158	374.238	414.38	380.011	614.469	652.616	592.158	578.082
1204	Sp2	617.052	-0.397808	0.103805	-3.83227	0.000126965	0.00162133	620.218	688.823	736	674.226	735.985	522.15	498.069	624.569	453.43
1205	Eci1	394.916	0.41248	0.10764	3.83202	0.000127095	0.00162165	335.733	326.451	390.454	330.817	338.805	487.406	505.393	448.498	390.686
1206	Azi2	2974.62	0.23226	0.0606283	3.83088	0.000127686	0.00162784	2752.8	2819.74	2970.2	2701.48	2559.35	3180.55	3399.32	3181.54	3206.64
1207	Cd63	1361.13	0.366409	0.0957448	3.82693	0.000129752	0.0016528	1159.9	1126.2	1259.93	1263.74	1222.44	1601.19	1836.26	1481.27	1299.22
1208	Slc9a6	6400.61	0.215681	0.056411	3.82339	0.000131632	0.00167536	6297.35	6128.62	5702.13	5926.09	5805.47	7079.8	6501.99	6917.56	7246.52
1209	Arntl	1554.74	-0.26864	0.0702737	-3.82277	0.000131963	0.00167819	1757.11	1556.19	1861.21	1654.09	1580.71	1415.56	1385.07	1381.41	1401.28
1210	Tmbim4	898.214	0.281138	0.0735601	3.82189	0.000132435	0.0016828	886.922	797.64	765.939	801.287	847.012	948.01	1015.18	1039.78	982.154
1211	Nnat	3852.6	0.428556	0.112175	3.82044	0.000133215	0.00169131	2712.01	3627.94	3219.69	3903.41	3233.52	5075.58	5063.45	3810.48	4027.33
1212	Abhd3	2220.77	0.283232	0.0741405	3.82021	0.00013334	0.0016915	2066.69	1947.09	2029.61	2195.53	1889.75	2478.72	2735.72	2380.02	2263.81
1214	Ubl7	2766.51	-0.241957	0.0633671	-3.81833	0.000134357	0.0017016	2758.03	2937	3187.26	2897.23	3074.42	2451.92	2592.15	2611.28	2389.29
1213	Sugp1	1596.28	-0.2606	0.0682465	-3.81851	0.000134262	0.0017016	1801.04	1692.47	1627.93	1783.44	1710.05	1431.45	1572.58	1362.14	1385.39
1215	Pfdn5	5566.83	-0.42438	0.111174	-3.81724	0.000134951	0.00170772	5668.77	5710.25	6527.95	7446.25	6037.82	4893.92	5746.83	4054.88	4014.78
1216	Tlk1	5618.99	-0.231392	0.0606623	-3.81443	0.0001365	0.00172589	6103.86	5618.34	6239.79	6010.8	6103.06	5478.61	5256.82	4745.15	5014.51
1217	Fkbp15	1534.44	-0.232853	0.0610549	-3.81383	0.00013683	0.00172865	1724.69	1623.8	1588.01	1578.54	1699.75	1424.5	1349.18	1387.54	1433.91
1218	Bbs7	1092.17	-0.362353	0.0950311	-3.81299	0.000137295	0.0017331	1161.99	1045.91	1316.07	1299.23	1237.32	992.681	1059.13	849.694	867.541
1219	4930579G18Rik	106.523	-0.772334	0.202626	-3.81162	0.000138058	0.0017413	133.875	176.432	106.034	103.023	132.775	73.4584	60.0612	90.2253	82.8222
1220	Tapt1	2071.65	0.238495	0.0625892	3.81048	0.000138697	0.00174649	1864.84	1984.06	1943.54	1952.85	1845.11	2460.86	2234.72	2164.53	2194.37
1221	Far2	683.065	-0.324264	0.0850964	-3.81055	0.000138661	0.00174649	716.44	750.098	707.309	718.869	857.313	630.352	590.358	608.802	568.043
1222	Slc25a39	1721.14	0.292946	0.0769173	3.80858	0.000139767	0.00175709	1657.75	1638.59	1360.98	1514.43	1649.38	1914.88	1956.38	2021.75	1776.08
1223	Zmynd11	8331.27	-0.221931	0.0582703	-3.80865	0.000139729	0.00175709	8396.47	8785.66	9743.9	8997.31	8552.53	7845.16	7660.74	7657.76	7341.89
1224	Isoc2a	554.249	0.328297	0.086206	3.80829	0.000139933	0.00175774	460.195	527.182	522.685	517.403	462.423	581.711	646.757	649.972	619.911
1225	Magi1	4029.83	-0.234501	0.0616147	-3.80593	0.000141274	0.00177314	4545.47	4415.01	3961.93	4198.74	4465.13	3628.25	3468.9	3770.19	3814.84
1226	Pithd1	2293.92	0.290682	0.0763973	3.80487	0.00014188	0.00177929	1856.47	2045.34	2306.55	2141.73	2087.77	2413.21	2764.28	2408.93	2621.03
1227	Rtn1	35890.6	0.211365	0.0555604	3.80425	0.000142236	0.0017823	32688.5	33673.1	34363.7	33220.2	33751.1	37176.9	42673.5	38056.7	37411.4
1228	Polr2m	6914.66	0.26241	0.0690908	3.79805	0.000145841	0.0018245	6120.6	6108.55	6512.98	6682.73	6335.42	7606.91	8610	7167.21	7087.57
1229	Bex1	1516.9	-0.416683	0.109704	-3.79824	0.000145726	0.0018245	1464.26	1573.09	2040.84	1845.25	1613.9	1397.69	1420.23	1217.6	1079.2
1230	Slc25a17	1130.17	0.292176	0.0769332	3.79779	0.000145989	0.00182486	1135.85	968.789	1095.27	942.085	996.956	1241.84	1323.54	1249.14	1218.07
1231	Rbm33	2137.18	-0.321751	0.0847502	-3.79647	0.000146773	0.00183317	2602.19	2561.95	2264.14	2043.28	2254.88	1854.33	1759.35	1828.16	2066.37
1232	Tmem17	205.046	0.453814	0.119554	3.7959	0.000147107	0.00183437	157.931	174.319	179.634	192.309	177.415	225.339	260.021	240.017	238.427
1233	Hnrnph2	7510.02	-0.297932	0.0784844	-3.79607	0.000147009	0.00183437	7892.35	8023.94	9312.28	7724.41	7995.11	6709.53	7529.63	6207.15	6195.77
1234	0610012G03Rik	893.023	0.262744	0.0692818	3.7924	0.0001492	0.00185895	802.204	826.164	840.787	793.274	840.144	921.208	999.067	982.842	1031.51
1235	St8sia4	858.575	0.31172	0.0822197	3.79131	0.000149856	0.00186562	831.489	767.002	827.065	747.486	702.791	1042.31	888.467	943.423	977.134
1236	Grin1os	108.164	-0.870705	0.229694	-3.79071	0.000150215	0.00186857	124.462	174.319	83.5797	149.955	145.366	57.5755	90.0918	56.9383	91.188
1237	Lyz2	228.308	0.544341	0.143634	3.78976	0.00015079	0.00187173	174.665	200.73	175.892	209.479	186.572	354.387	271.74	247.9	233.408
1239	Ptdss2	1322.05	0.246586	0.065065	3.78983	0.000150748	0.00187173	1238.34	1261.43	1104	1258.02	1240.76	1484.06	1440.74	1448.86	1422.2
1238	Usp7	7312.83	-0.219083	0.0578101	-3.78969	0.000150834	0.00187173	7655.97	7673.19	8229.48	7552.7	7896.67	6952.74	7016.91	6166.85	6670.95
1240	Mta2	1807.27	-0.252606	0.0666634	-3.78927	0.000151089	0.00187338	1863.79	2064.35	1998.43	1802.9	2003.07	1601.19	1743.24	1605.66	1582.82
1241	Metrnl	212.284	0.533697	0.140852	3.78906	0.000151219	0.00187348	207.088	147.907	142.21	185.441	202.596	232.287	271.008	260.164	261.852
1242	Phc1	1686.87	-0.253326	0.0668829	-3.78761	0.000152106	0.00188295	1711.09	1948.14	1806.32	1845.25	1775.29	1434.42	1602.61	1584.64	1474.07
1243	Mbnl2	9485.04	0.259624	0.0685511	3.7873	0.000152292	0.00188374	9875.37	8794.11	8609.96	7755.32	8567.41	10584	10173.1	10574.8	10431.4
1244	Mkks	1444.54	0.349893	0.0924003	3.7867	0.000152659	0.00188676	1267.63	1190.65	1349.75	1452.62	1178.95	1579.36	1916.83	1521.57	1543.5
1245	Ndufa7	1227.65	0.328493	0.086773	3.78566	0.000153298	0.00189162	1152.58	1147.33	1071.57	1100.05	1039.31	1277.58	1226.86	1584.64	1448.97
1246	Apbb1	12277.1	0.217953	0.0575709	3.78581	0.000153207	0.00189162	12017.4	11588.5	10603.4	11435.5	11591.5	12586.2	13484.5	14133.8	13053.3
1247	Mgat1	1618.46	0.317851	0.0840345	3.78239	0.00015533	0.00191515	1455.89	1551.96	1435.82	1328.99	1520.04	1673.66	1628.25	1995.47	1976.02
1249	Rab39b	3156.22	-0.229491	0.060722	-3.77937	0.000157226	0.00193542	3594.75	3412.42	3421.78	3274.98	3178.58	3065.4	2817.02	2752.31	2888.74
1248	Renbp	122.714	-0.628942	0.16641	-3.77947	0.000157163	0.00193542	151.655	125.721	174.644	148.81	128.196	85.3705	110.601	83.2175	96.2076
1250	Cnpy2	926.792	0.320363	0.0847731	3.77906	0.000157419	0.00193625	885.876	803.978	793.384	896.297	794.36	994.666	1185.11	998.61	988.846
1251	Crym	2090.8	0.401607	0.10629	3.77842	0.000157825	0.0019397	1483.08	2247.12	1934.81	1907.06	1577.27	2350.67	2457.38	2327.46	2532.35
1253	Map7d2	8942.03	-0.261487	0.0692235	-3.77743	0.000158454	0.00194569	9093.04	8832.14	10628.3	9664.67	10050.8	8147.92	8616.59	7546.51	7898.22
1252	Dock10	2557.76	-0.280861	0.0743557	-3.77726	0.000158566	0.00194569	2776.86	2709.86	2796.8	2717.51	2876.41	2577.99	2053.07	2132.12	2379.25
1254	Rps28	1462.84	0.253747	0.0671895	3.77659	0.00015899	0.00194934	1276	1331.16	1369.71	1460.63	1302.57	1568.44	1693.43	1630.19	1533.46
1255	Paxbp1	1491.43	-0.374861	0.0992989	-3.77508	0.000159959	0.00195966	1665.07	1969.27	1553.09	1647.22	1467.39	1239.86	1496.4	1178.18	1206.36
1256	Gclm	1461.43	-0.232364	0.0615951	-3.77245	0.000161651	0.00197881	1547.93	1487.52	1675.34	1539.62	1574.98	1355.01	1325.74	1296.44	1350.25
1257	Atp5s	608.445	0.387822	0.102848	3.77083	0.000162709	0.00199017	495.756	490.205	500.231	564.335	626.102	697.855	794.713	652.6	654.211
1258	Inpp1	909.726	-0.351777	0.0934008	-3.76631	0.000165675	0.00202485	915.161	944.49	1051.61	1121.8	1001.53	678.994	777.134	823.415	873.397
1259	Cdk5r2	8272.74	-0.317845	0.0844247	-3.76484	0.000166656	0.00203521	8272.01	8365.18	8990.43	9569.66	10152.7	6733.35	7071.11	8406.72	6893.48
1260	Mrgpre	366.632	0.358696	0.0953399	3.76229	0.000168365	0.00205446	312.724	354.976	326.834	305.634	328.503	401.043	399.187	425.723	445.065
1261	Desi2	975.3	0.283716	0.0754283	3.7614	0.000168963	0.00206012	929.803	966.676	911.892	819.602	818.397	1070.11	1077.44	1066.94	1116.84
1262	Vcpip1	3647.09	0.240594	0.063976	3.76068	0.000169449	0.00206289	3601.03	3436.72	3294.54	3102.13	3437.27	4211.94	3775.8	3852.53	4111.83
1263	BC065397	87.8606	-0.689123	0.183245	-3.76067	0.000169459	0.00206289	116.095	84.5181	108.529	113.325	106.449	67.5023	75.4428	57.8142	61.0709
1264	Marcksl1	1368.33	0.278839	0.0741666	3.75963	0.000170163	0.00206982	1199.65	1210.72	1385.93	1290.07	1165.21	1486.04	1601.88	1556.6	1418.85
1265	Zbtb1	596.32	-0.344946	0.0917928	-3.75788	0.000171359	0.00208272	606.621	634.942	662.4	753.21	635.259	567.813	511.985	482.661	511.992
1266	Unc13c	2979.06	-0.301167	0.0801757	-3.75634	0.000172416	0.00209392	3259.02	3178.94	3349.43	3361.97	3104.18	2989.95	2233.25	2657.7	2677.08
1267	Comt	2909.99	0.23324	0.0621044	3.75562	0.000172913	0.00209829	2799.87	2646.47	2648.35	2741.55	2661.22	3285.77	3416.9	3009.84	2979.92
1268	Zfyve9	2119.77	0.2275	0.0606082	3.75362	0.000174301	0.00211346	2030.09	2011.53	1912.35	1875.01	2021.38	2237.5	2305.77	2462.36	2221.98
1269	Zc3hc1	657.843	0.329611	0.087884	3.75053	0.000176463	0.002138	610.804	622.265	597.533	592.953	529.955	674.03	817.419	760.345	715.282
1270	Zc2hc1a	2890.35	0.236512	0.0630754	3.74967	0.000177069	0.00214365	2804.05	2795.44	2585.98	2688.89	2514.71	3357.25	3110.73	2951.15	3204.97
1271	AK010878	178.863	0.568558	0.151689	3.74819	0.000178118	0.00215465	150.609	155.302	164.665	140.798	125.907	192.58	274.67	211.986	193.252
1272	Sf1	4554.33	-0.264677	0.0706295	-3.7474	0.000178679	0.00215974	4949.19	4686.53	4847.62	4708.13	5412.86	3888.33	3764.81	4391.25	4340.22
1273	Zfp945	842.28	-0.36554	0.0975769	-3.74617	0.000179551	0.00216858	1038.58	899.061	968.028	997.03	774.901	706.789	808.629	679.755	707.753
1274	Trim35	4512.96	0.246273	0.0657511	3.74554	0.000180008	0.00217069	4273.54	4315.71	4001.85	4006.44	4240.78	4897.89	4426.22	5270.73	5183.5
1275	Gm15816	110.5	-0.694519	0.185422	-3.74561	0.000179955	0.00217069	169.435	141.568	106.034	120.193	128.196	76.4364	86.4296	68.3259	97.8807
1276	Tnfrsf25	124.937	-0.81953	0.218837	-3.74493	0.000180442	0.00217421	173.619	191.222	127.241	138.508	144.221	58.5682	131.109	77.9616	81.9856
1277	Fam174b	1183.79	0.282007	0.0753383	3.74321	0.000181688	0.00218751	1018.7	1014.22	1127.7	1041.67	1200.7	1244.82	1373.35	1343.74	1289.18
1278	Morc3	1096.76	-0.30387	0.0812105	-3.74176	0.000182739	0.00219844	1056.36	1265.66	1232.49	1294.65	1140.03	1026.43	951.458	904.881	998.885
1279	Atp5j	4700.06	0.299186	0.0799745	3.74101	0.00018328	0.00220322	4085.28	4308.31	4273.79	4571.92	4080.54	4735.09	6156.28	4969.4	5119.92
1280	Ndufb5	3116.72	0.37588	0.100485	3.74066	0.000183541	0.00220464	2390.92	2686.62	2688.27	3335.64	2663.51	3379.09	4211.61	3397.02	3297.83
1281	Zfp932	801.516	-0.371205	0.0992786	-3.73902	0.000184736	0.00221726	894.243	964.563	914.387	914.612	770.323	680.979	786.656	585.15	702.734
1282	Smim10l2a	719.526	0.309883	0.0828826	3.73882	0.000184888	0.00221736	609.759	685.653	646.183	701.699	608.933	787.196	840.125	743.701	852.483
1283	Dhx57	1863.58	-0.209525	0.0560463	-3.73844	0.000185169	0.002219	2008.12	1997.8	1957.26	1935.68	2014.51	1747.12	1754.23	1624.05	1733.41
1284	Ppp3cb	13882.9	0.209618	0.0560938	3.73691	0.000186293	0.00223073	13665.7	13022.1	13476.3	12816	11923.4	15244.6	15553.7	14575.3	14668.7
1285	H2afy	2395.63	0.251195	0.0672328	3.7362	0.000186826	0.00223536	2146.18	2208.04	2272.87	2233.3	2186.21	2624.65	2928.35	2532.44	2428.61
1286	Thap4	583.604	0.393697	0.105381	3.73596	0.000187003	0.00223575	497.847	600.079	486.509	424.682	551.702	660.133	730.989	623.693	676.799
1287	Tubb3	11206.3	0.202092	0.0541119	3.73471	0.000187935	0.00224514	10257.1	11039.1	9718.95	10527.8	10976.8	12215.9	12141.9	12205.8	11773.3
1288	Ramp3	653.06	0.313085	0.0838459	3.73405	0.000188422	0.00224921	616.034	616.982	552.624	536.862	624.957	735.576	782.261	690.267	721.975
1289	Tspyl2	4175.87	-0.366894	0.0982834	-3.73302	0.000189199	0.00225673	4241.12	4814.36	5009.79	4587.94	4542.96	3681.85	4412.3	3082.55	3209.99
1290	Ssb	6999.2	-0.404084	0.108279	-3.73186	0.000190072	0.00226539	7116.29	7449.21	9097.71	8080.41	7516.66	6249.92	7302.57	4958.01	5221.98
1292	Nr2c2ap	37.9781	1.08695	0.291332	3.73097	0.000190743	0.00226987	21.9639	38.0331	28.6915	22.8939	14.8799	60.5535	57.1314	50.8065	46.8489
1291	Rpl7a	2589.39	0.258938	0.0694005	3.73108	0.000190663	0.00226987	2430.67	2396.09	2340.23	2488.57	2250.3	3047.53	3025.77	2763.7	2561.63
1293	Kri1	897.562	-0.353056	0.0947068	-3.72788	0.000193099	0.00229613	1127.48	982.523	951.811	875.692	1030.15	765.357	878.945	697.275	768.824
1294	Swsap1	356.245	0.378486	0.10156	3.72673	0.000193983	0.00230309	314.815	354.976	321.844	281.595	298.743	376.226	422.626	419.591	415.784
1295	Nktr	2846.48	-0.323967	0.0869266	-3.7269	0.000193849	0.00230309	3322.82	3355.37	2958.97	2724.38	3265.57	2656.41	2199.56	2387.9	2747.35
1296	Dusp11	1677.37	-0.360633	0.096801	-3.7255	0.000194925	0.00231248	1962.1	2117.18	1670.35	1624.32	1926.38	1385.78	1372.62	1357.76	1679.87
1297	Supt5	5502.38	-0.202623	0.0544191	-3.72339	0.000196568	0.00233017	5813.1	5751.46	5733.32	5662.81	6254.15	4918.73	5304.43	5155.1	4928.34
1298	Smim19	718.968	0.4172	0.112071	3.72265	0.000197139	0.00233514	611.85	633.886	603.77	698.265	581.462	864.625	1016.65	770.857	689.348
1299	Klhdc9	649.157	0.439373	0.118047	3.72201	0.000197642	0.0023393	557.464	593.74	632.461	473.904	545.979	742.525	924.357	743.701	628.277
1300	Lrch1	783.14	-0.262893	0.0706455	-3.7213	0.000198203	0.00234413	846.132	876.875	850.767	833.339	820.686	745.503	710.48	688.515	675.963
1301	Hectd2	669.611	-0.379671	0.10204	-3.72081	0.000198581	0.0023468	816.846	674.032	832.055	662.779	745.142	615.462	499.534	563.251	617.402
1302	Zfp40	839.203	-0.413449	0.111199	-3.71809	0.000200737	0.00237045	919.344	930.756	989.234	1053.12	827.553	726.642	861.366	594.786	650.028
1303	Prr14	811.789	-0.323371	0.0870069	-3.71662	0.000201908	0.00238245	878.554	928.643	915.634	833.339	901.953	709.767	819.616	672.748	645.846
1304	Med23	1199.48	-0.23711	0.0638267	-3.7149	0.000203286	0.00239687	1258.22	1308.97	1360.98	1256.88	1246.48	1107.83	1125.78	1047.66	1082.54
1305	Nmt1	4579.51	-0.268927	0.0723991	-3.7145	0.000203605	0.0023988	4459.71	4596.73	5214.38	5104.2	5394.55	4337.02	3831.47	4118.83	4158.68
1306	Hypk	1461.32	-0.409186	0.110177	-3.71391	0.000204081	0.00240257	1540.61	1561.47	1772.64	1705.6	1628.78	1299.42	1544.01	1068.69	1030.68
1307	Hira	2208.92	0.219361	0.0590816	3.71286	0.000204933	0.00241075	2190.11	2075.98	2052.07	2054.73	1919.51	2376.48	2396.59	2480.76	2334.08
1308	Polr2c	1330.8	0.328089	0.0884241	3.71041	0.000206927	0.00243234	1075.18	1188.54	1082.79	1335.86	1294.55	1431.45	1656.08	1519.81	1392.92
1309	Plekhf2	288.321	0.376002	0.101343	3.7102	0.000207092	0.00243242	275.071	247.215	265.709	239.241	246.091	316.665	328.872	336.374	339.655
1310	Dlat	4099.93	0.279633	0.0753817	3.70956	0.000207616	0.00243671	3893.88	3680.76	4115.37	3355.1	3677.63	4181.17	4997.53	4400.01	4597.88
1311	Gpn2	181.695	0.521321	0.14061	3.70755	0.00020927	0.00245239	132.829	151.076	194.604	146.521	137.353	200.522	216.806	233.009	222.532
1312	Rybp	1378.76	-0.278433	0.0750962	-3.70768	0.000209164	0.00245239	1582.44	1377.65	1545.6	1459.49	1509.74	1351.04	1127.98	1255.27	1199.67
1313	Orai3	601.365	0.295044	0.079593	3.70691	0.000209804	0.0024549	496.802	554.65	552.624	582.65	544.835	673.038	644.559	677.127	686.002
1314	Col12a1	312.952	-0.443049	0.119515	-3.70707	0.000209673	0.0024549	386.982	388.783	330.576	323.949	341.094	272.987	224.863	302.211	245.12
1315	Uqcc2	1464.23	0.369015	0.0995804	3.7057	0.000210811	0.0024648	1223.7	1339.61	1192.57	1467.5	1257.93	1467.18	1500.8	1974.44	1754.32
1316	Ndufaf5	1035.93	0.309027	0.0834077	3.70502	0.000211375	0.00246952	967.456	1005.77	915.634	919.191	875.627	1081.03	1326.47	1101.97	1130.23
1317	2610008E11Rik	1431.25	-0.287387	0.0775915	-3.70385	0.000212354	0.00247908	1534.33	1640.71	1470.75	1617.46	1517.75	1332.18	1388.73	1118.62	1260.74
1318	E130012A19Rik	1612.1	0.432377	0.116751	3.7034	0.000212729	0.00248157	1308.42	1320.6	1157.64	1581.97	1608.18	1616.08	1697.83	2273.15	1945.07
1319	Tmem237	936.19	0.278212	0.0751469	3.70224	0.000213701	0.00248739	914.115	818.769	861.994	834.483	847.012	1096.91	1094.29	997.734	960.402
1320	Mief1	916.491	0.267885	0.0723578	3.70223	0.000213713	0.00248739	839.856	856.802	762.197	859.667	881.35	1041.32	977.094	980.214	1049.92
1321	Foxo4	946.675	-0.290316	0.0784108	-3.7025	0.000213489	0.00248739	1091.92	931.812	1017.93	1124.09	985.51	798.115	834.997	869.842	865.868
1323	Adra2c	431.747	0.374032	0.101044	3.70167	0.000214188	0.00248915	376.523	381.388	375.485	437.274	337.66	444.721	491.477	531.716	509.482
1322	Sh3bp1	444.652	-0.387233	0.104605	-3.70185	0.000214036	0.00248915	502.031	516.617	470.292	464.747	528.81	344.46	336.196	437.987	400.725
1324	Celf6	701.824	0.28645	0.0773977	3.70101	0.000214742	0.0024937	653.686	649.733	657.411	619.281	615.801	787.196	711.945	819.911	801.451
1325	Srprb	1297.45	0.239138	0.0646399	3.69954	0.00021599	0.0025063	1202.78	1211.78	1150.16	1145.84	1294.55	1460.23	1432.68	1391.92	1387.06
1326	Ptprd	10301.3	-0.291428	0.0787875	-3.69891	0.000216524	0.0025106	11170.2	11257.8	11924.5	10247.3	11462.1	10025.1	7772.8	9111.88	9740.39
1327	Acap2	3827.22	-0.300817	0.0813354	-3.69848	0.000216893	0.00251299	4362.44	4267.11	4273.79	3684.78	4292.29	3628.25	2891	3433.82	3611.55
1328	Traf3ip2	211.862	-0.497605	0.134573	-3.69765	0.000217602	0.0025193	249.97	260.95	220.8	288.463	196.873	162.8	173.592	173.443	179.866
1329	Ezh1	2928.33	-0.22539	0.0609601	-3.69733	0.000217875	0.00252057	3172.21	2916.93	3416.79	3030.01	3113.34	2697.11	2740.11	2615.66	2652.82
1330	Egr1	13908.6	-0.683448	0.185053	-3.69326	0.0002214	0.00255942	14382.1	16825.4	18129.3	19274.4	14945.2	8922.21	14060.9	10575.6	8062.19
1331	Rps19bp1	425.092	0.379943	0.102917	3.69175	0.000222714	0.00257201	338.871	322.225	425.383	390.341	399.469	470.531	501.731	505.437	471.835
1332	Kcnc3	5946.37	-0.359815	0.0974678	-3.69163	0.000222824	0.00257201	6153.02	6086.36	6516.72	5936.39	8273.25	5080.54	4597.61	5383.73	5489.69
1333	Ankrd13d	1333.33	0.287343	0.0778518	3.6909	0.000223466	0.00257748	1273.9	1319.54	1075.31	1153.85	1248.77	1373.87	1554.27	1497.91	1502.51
1334	Brinp1	9841.77	-0.215776	0.0584692	-3.69042	0.000223884	0.00258037	10051.1	10180.2	10649.6	10456.8	11111.9	9019.5	9776.06	8746.59	8584.22
1336	Gskip	1117.66	0.297612	0.0806546	3.68996	0.000224289	0.00258117	1065.77	977.241	1147.66	939.795	943.159	1166.4	1301.57	1284.18	1233.13
1335	Nap1l1	11488.1	-0.324411	0.087916	-3.69001	0.000224241	0.00258117	11941	12019.5	13683.4	13624.2	11821.5	10034	11965.4	9223.12	9081.16
1338	Zbed5	424.264	0.458508	0.124308	3.68847	0.000225608	0.00259053	327.366	396.179	305.627	436.129	353.685	433.801	515.648	577.266	472.672
1337	Cspp1	702.708	-0.393776	0.106756	-3.68855	0.000225533	0.00259053	785.469	861.028	747.228	669.647	867.615	625.389	661.406	497.553	609.036
1339	Cep70	555.404	-0.410375	0.11125	-3.68875	0.000225358	0.00259053	579.428	640.225	617.492	645.609	639.837	419.904	567.652	391.56	496.933
1340	Ankrd45	3956.89	-0.23511	0.0637691	-3.6869	0.000227006	0.00260464	4252.62	3871.99	4571.93	4111.75	4394.16	3616.34	3485.02	3510.9	3797.27
1341	Rgs20	1281.18	-0.289532	0.0785825	-3.68443	0.000229216	0.00262804	1394.18	1424.13	1346.01	1512.14	1292.27	1179.3	1204.89	1172.93	1004.74
1342	Smoc2	607.807	0.388097	0.105372	3.68312	0.000230395	0.00263958	427.772	583.175	552.624	528.85	581.462	671.052	763.217	635.957	726.158
1343	Tsen34	1063.88	0.350368	0.0951549	3.68208	0.00023134	0.00264686	1000.92	1015.27	911.892	934.072	876.772	1129.67	1055.47	1426.08	1224.76
1344	Siglech	552.826	-0.336843	0.0914828	-3.68204	0.000231374	0.00264686	570.014	600.079	585.058	657.055	634.114	509.245	522.972	466.894	430.006
1345	Ufc1	1660.07	0.29699	0.0806835	3.68093	0.000232384	0.00265643	1588.72	1489.63	1467.01	1494.97	1496.01	1783.85	2166.6	1721.29	1732.57
1346	Fam73b	2132.37	0.286205	0.0777883	3.67928	0.000233892	0.00266971	1957.92	2131.97	1728.98	1967.73	1926.38	2221.62	2206.88	2479.88	2570
1347	1810037I17Rik	1491.5	0.244791	0.0665305	3.67938	0.000233804	0.00266971	1365.94	1417.79	1289.87	1399.96	1417.03	1634.95	1697.83	1696.76	1503.35
1348	Spg20	2068.7	-0.20422	0.0555514	-3.67623	0.000236708	0.00269985	2208.94	2162.61	2297.82	2150.88	2167.89	1978.41	1933.68	1865.82	1852.2
1350	1700123O20Rik	518.402	0.414896	0.112868	3.67595	0.000236969	0.00270067	451.828	531.408	382.97	437.274	454.41	536.048	704.621	577.266	589.794
1349	Sstr1	979.128	0.258366	0.070289	3.67577	0.000237132	0.00270067	876.463	959.28	873.221	923.77	869.904	1032.39	1037.89	1128.25	1110.99
1351	Ccdc23	180.616	0.553847	0.150752	3.67389	0.00023889	0.00271868	119.232	139.455	147.2	152.245	190.005	199.529	207.284	251.404	219.186
1352	Cdk13	2354.01	-0.199914	0.0544262	-3.67312	0.000239604	0.00272478	2442.17	2486.95	2585.98	2434.77	2537.6	2260.33	2108.73	2125.99	2203.57
1353	Drosha	5026.64	-0.240927	0.0656106	-3.67208	0.000240589	0.00273396	5046.46	5300.34	5634.77	5484.24	5512.44	4857.19	4866.42	4272.12	4265.76
1355	Sh2d7	132.211	0.829468	0.225934	3.67128	0.000241338	0.00273972	61.708	98.2523	97.3018	147.666	86.9904	189.602	224.131	144.536	139.71
1354	Parl	651.582	0.380685	0.103696	3.67116	0.000241452	0.00273972	488.434	622.265	638.699	581.506	543.69	678.001	859.901	731.438	720.302
1356	Ccnk	909.83	-0.260257	0.0709391	-3.66873	0.000243754	0.00276381	949.675	981.466	994.224	1022.21	960.328	889.442	789.585	788.376	813.163
1357	Plod1	730.536	0.273307	0.0745409	3.66654	0.000245854	0.00278556	688.201	716.291	654.916	630.727	651.283	822.932	797.642	834.803	778.026
1358	Psmb6	2672.87	0.311114	0.0848868	3.66504	0.000247296	0.00279983	2443.22	2538.71	2265.38	2471.4	2354.46	3106.1	3487.21	2754.06	2635.25
1359	Bloc1s2	712.76	0.284455	0.0776174	3.66484	0.000247492	0.00279999	611.85	691.992	671.133	660.49	614.656	749.474	799.84	780.492	834.914
1360	Itga8	334.839	-0.395346	0.107953	-3.6622	0.00025006	0.00282691	375.477	328.564	416.651	374.316	378.866	299.79	265.881	262.792	311.211
1361	Arpc3	5835.34	-0.474353	0.129533	-3.66201	0.000250239	0.00282691	6438.55	6269.13	7157.92	7062.77	6401.81	3904.21	6485.15	3705.37	5093.14
1362	Dhcr7	900.981	0.294417	0.0804222	3.6609	0.000251335	0.00283721	746.771	814.543	772.177	824.181	935.147	1022.46	967.572	999.486	1026.49
1363	Ebag9	1266.15	-0.367221	0.100324	-3.66036	0.000251857	0.00284102	1317.83	1208.61	1526.89	1601.43	1380.4	1106.84	1254.69	986.346	1012.27
1364	Mrpl43	1042.2	0.272852	0.0745592	3.65953	0.000252678	0.00284819	922.482	988.862	995.472	918.046	946.593	1037.35	1193.17	1233.37	1144.45
1365	Ap1b1	6028.27	0.221976	0.0607012	3.65686	0.000255319	0.00287585	5646.8	5925.78	5112.08	5546.05	5835.22	6185.39	6573.04	6594.33	6835.76
1366	Uggt2	988.098	-0.313097	0.0856558	-3.65529	0.000256891	0.00289143	1124.34	1165.29	905.655	1108.07	1104.55	909.296	875.282	810.275	890.129
1367	Thyn1	642.112	-0.36156	0.0989386	-3.65439	0.000257792	0.00289946	632.768	705.726	802.116	726.882	695.923	546.967	633.573	543.979	491.077
1368	Hnrnpf	1478.51	-0.309669	0.0847924	-3.65208	0.000260125	0.00292355	1385.81	1661.84	1873.68	1639.2	1528.06	1282.54	1327.94	1318.34	1289.18
1369	Surf6	843.192	-0.264482	0.0724449	-3.6508	0.000261425	0.00293517	915.161	899.061	915.634	982.149	843.578	740.54	758.09	748.957	785.556
1370	Fam46a	366.762	-0.401491	0.109977	-3.65069	0.000261541	0.00293517	375.477	424.703	455.322	444.142	357.119	310.709	341.324	310.971	281.093
1371	Vegfa	2086.77	-0.229761	0.0629808	-3.64811	0.000264176	0.00296258	2348.04	2341.15	2049.57	2227.58	2197.65	1855.32	1982.02	1858.82	1920.8
1372	Dcaf12	1742.37	0.257295	0.0705417	3.64741	0.000264893	0.00296846	1529.1	1574.15	1730.22	1652.94	1532.63	1731.24	1955.65	2008.61	1966.82
1373	Xk	964.071	0.313826	0.0860709	3.64613	0.000266221	0.00298117	960.134	938.151	774.672	798.998	875.627	1164.41	1010.79	1071.32	1082.54
1374	Immp1l	497.686	0.448273	0.122975	3.64523	0.000267154	0.00298944	370.248	449.002	465.302	500.232	358.263	547.96	690.704	573.763	523.704
1375	Hs6st2	1979.93	0.230368	0.0633273	3.63774	0.000275041	0.00307546	1810.45	1908	1840	1918.51	1714.63	2248.42	2204.69	2160.15	2014.5
1376	Ccdc174	1209.28	-0.366274	0.100717	-3.63669	0.000276169	0.00308582	1318.88	1320.6	1392.16	1436.59	1248.77	1087.98	1258.36	905.757	914.39
1377	Sdhc	2694.06	0.256975	0.0706899	3.63525	0.000277712	0.00310082	2594.87	2511.24	2289.09	2680.88	2320.13	2905.58	3223.53	2860.05	2861.13
1378	Zfp655	1882.78	-0.254274	0.0699811	-3.63346	0.000279641	0.00312009	1894.12	2013.64	2126.92	2237.88	1870.29	1741.16	1691.24	1655.59	1714.17
1379	Taf1d	540.887	-0.447822	0.123303	-3.63188	0.000281366	0.00313706	595.116	666.637	581.316	658.2	567.727	476.487	544.213	340.754	437.535
1380	Pisd	1887.66	0.21554	0.0593601	3.63106	0.00028226	0.00314475	1702.72	1857.29	1782.62	1707.89	1758.12	1988.34	2132.91	2082.19	1976.86
1381	Ufl1	1564.75	-0.217783	0.0599962	-3.62994	0.000283491	0.00315617	1657.75	1684.02	1755.17	1602.57	1644.81	1455.27	1490.54	1398.05	1394.59
1382	Zcchc18	11818	0.230134	0.0634331	3.62798	0.000285653	0.00317794	10915	11302.2	11506.6	10990.2	10160.7	12563.4	14219.9	12332	12372.3
1383	Txnrd2	316.353	0.469318	0.129414	3.62649	0.000287303	0.00319399	267.75	296.87	245.749	238.097	303.322	300.782	438.007	379.296	377.301
1384	Sorbs3	1102.35	-0.247282	0.0682072	-3.62546	0.000288453	0.00320445	1250.89	1180.08	1106.5	1146.99	1241.9	958.93	996.87	1009.12	1029.84
1385	Chsy3	564.462	-0.374606	0.103335	-3.62514	0.000288801	0.003206	559.555	686.71	687.35	615.846	592.908	427.845	458.516	554.491	496.933
1386	Cfl2	3094.76	0.267879	0.073954	3.62223	0.000292074	0.00323999	2753.85	2997.22	2935.27	2937.29	2565.07	3408.87	3812.42	3206.94	3235.92
1387	Wdr83	559.262	0.362969	0.100218	3.6218	0.000292564	0.00324309	577.336	475.414	512.705	426.972	488.749	620.425	700.226	634.205	597.323
1388	Incenp	742.593	-0.343752	0.0949585	-3.62002	0.000294575	0.00326303	879.6	656.072	848.272	859.667	856.169	653.184	647.489	622.817	660.068
1389	Rbm39	7496.83	-0.326601	0.0902794	-3.61767	0.000297272	0.00329054	7485.49	8150.71	9428.29	8379.17	7752.45	6408.75	7774.27	5942.6	6149.75
1390	Slc37a3	2262.1	0.208067	0.0575529	3.61523	0.000300076	0.00331918	2213.12	2130.91	2030.86	2185.22	2020.24	2452.91	2531.36	2376.52	2417.74
1391	Gm14326	688.929	-0.372151	0.102952	-3.61481	0.000300569	0.00332225	736.312	778.623	763.445	835.628	717.671	673.038	641.63	481.785	572.226
1392	Snx4	1736.41	-0.296966	0.0821759	-3.61378	0.000301761	0.00333303	1760.25	1924.9	1982.21	1924.23	1874.87	1581.34	1771.81	1406.81	1401.28
1393	Ypel1	816.427	0.295202	0.0816982	3.61332	0.000302301	0.0033366	704.935	801.865	712.299	809.3	679.899	887.457	966.839	911.012	874.234
1395	6330408A02Rik	669.748	-0.312618	0.0865463	-3.61214	0.00030368	0.00334712	744.679	683.54	734.753	758.933	746.286	554.909	668.73	591.282	544.618
1394	AA465934	275.336	-2.16168	0.598449	-3.61213	0.00030369	0.00334712	428.818	432.099	449.085	389.197	402.903	32.7585	34.4253	242.645	66.0904
1396	Sema3c	1421.95	-0.270923	0.0750477	-3.61001	0.000306187	0.00337222	1390	1439.98	1601.74	1663.24	1601.31	1294.46	1242.24	1219.35	1345.23
1398	Gnb1	23521.9	0.212907	0.058991	3.60914	0.000307218	0.00337922	21792.3	21166.5	22887.1	21306.2	22695.3	26400.3	27317.6	24338.9	23792.5
1397	Srsf11	3448.84	-0.27903	0.077313	-3.6091	0.000307262	0.00337922	3739.09	3659.63	3688.73	3983.54	3637.57	3013.78	3578.77	2759.32	2979.09
1399	Zdbf2	1098.82	0.418319	0.115935	3.60821	0.00030832	0.00338508	1075.18	1046.97	891.933	856.233	906.532	1472.15	979.291	1375.28	1285.83
1400	Psmb7	3954.59	0.288972	0.0800878	3.60819	0.000308336	0.00338508	3633.45	3537.08	3731.15	3633.26	3465.88	4415.44	5172.59	3974.29	4028.17
1401	4930570G19Rik	243.314	-0.448615	0.124336	-3.60809	0.000308455	0.00338508	300.173	300.039	233.275	267.859	278.14	223.353	204.355	174.319	208.31
1402	1810009A15Rik	13.3516	-1.89423	0.525355	-3.60561	0.000311424	0.00341522	15.6885	21.1295	16.217	11.447	34.3383	7.94145	6.59209	2.62792	4.18294
1403	Rnasel	579.501	-0.327072	0.0907187	-3.60535	0.000311733	0.00341618	613.942	548.311	662.4	698.265	662.73	495.348	498.801	502.809	532.906
1404	Sppl3	2110.57	0.307892	0.0854225	3.60434	0.000312946	0.00342703	1820.91	2018.93	2130.66	1607.15	1967.59	2174.96	2401.72	2514.04	2359.18
1405	Phb2	1741.68	0.293544	0.0814766	3.6028	0.000314812	0.00344501	1477.85	1542.46	1576.79	1665.53	1653.96	1830.5	2162.2	2055.03	1710.82
1406	Lipo1	221.426	0.474291	0.131655	3.60253	0.000315137	0.00344611	214.409	179.601	157.18	211.769	180.848	252.141	295.179	236.513	265.198
1407	Sprtn	294.04	-0.436942	0.121351	-3.60065	0.000317428	0.0034687	318.999	376.106	351.783	294.187	321.636	241.221	208.017	256.66	277.747
1408	Dynlt3	8208.76	-0.320097	0.0889397	-3.59903	0.000319407	0.00348784	8500.01	8707.48	9937.25	9472.36	8410.6	7560.26	8366.82	6206.27	6717.8
1409	C030023E24Rik	91.3013	1.20695	0.335421	3.5983	0.000320307	0.00349519	108.773	81.3487	34.9288	34.3409	28.6153	117.136	182.381	110.373	123.815
1410	Fbxw4	523.209	0.374361	0.104081	3.59682	0.000322127	0.00351255	442.415	445.833	412.909	457.878	552.847	539.026	577.174	650.848	629.95
1411	Pin1	1809.3	0.288064	0.0801097	3.59587	0.000323306	0.00352292	1654.61	1673.46	1564.31	1688.43	1656.25	1803.7	1833.33	2250.38	2159.23
1414	Klhl4	863.089	0.358715	0.0997775	3.59515	0.000324201	0.00352785	901.564	761.719	763.445	790.985	615.801	1027.42	1012.98	926.78	967.095
1412	Cherp	1763.13	-0.27808	0.0773528	-3.59496	0.000324448	0.00352785	1812.54	1850.95	1827.53	1929.96	2139.28	1517.81	1436.34	1673.11	1680.7
1413	Filip1	456.565	-0.394806	0.109818	-3.5951	0.000324271	0.00352785	512.49	555.707	491.499	504.811	487.604	477.479	347.916	381.048	350.53
1415	Arhgef2	4572.1	-0.207976	0.0579206	-3.59071	0.000329781	0.00358331	4856.1	5199.98	4760.3	4516.97	4977.91	4048.15	4289.98	4330.81	4168.72
1416	2810410L24Rik	134.841	-0.553737	0.15426	-3.58963	0.000331149	0.00359563	184.078	135.229	155.932	140.798	169.402	98.2754	99.6137	115.628	114.612
1417	Zfp37	1125.51	-0.294091	0.081937	-3.58924	0.000331649	0.00359852	1097.15	1152.62	1342.27	1328.99	1211	997.644	1067.19	990.726	941.998
1418	Gm973	364.121	-0.366564	0.102161	-3.58809	0.000333104	0.00361176	402.671	360.258	406.671	448.721	404.048	338.504	327.407	294.327	294.479
1420	Gng11	581.839	0.385163	0.107358	3.58765	0.000333678	0.00361218	448.69	532.464	542.644	542.586	496.761	583.696	773.471	601.794	714.446
1421	Tro	6806.86	-0.209868	0.0584995	-3.58751	0.000333848	0.00361218	7325.47	7437.59	7503.46	6837.27	7106.89	6570.55	5762.22	6281.61	6436.7
1419	Zfp81	534.883	-0.39896	0.111205	-3.5876	0.000333733	0.00361218	576.29	569.441	570.088	651.332	627.247	501.304	357.438	455.506	505.299
1423	Ip6k1	8410.49	0.194701	0.054287	3.58652	0.000335119	0.00362106	7772.07	8124.3	8118.46	7664.88	7834.86	8780.26	8519.9	9571.76	9307.87
1422	Zfp935	484.304	-0.428909	0.11959	-3.58651	0.000335139	0.00362106	587.795	437.381	567.594	628.438	512.786	430.823	387.468	353.017	453.43
1425	Itsn2	2294.1	-0.329207	0.0918047	-3.58595	0.000335852	0.00362528	2361.64	2425.67	2773.1	2343.19	2709.29	2187.87	1651.68	2098.83	2095.65
1424	Lactb2	455.527	-0.368023	0.102633	-3.58583	0.000336002	0.00362528	535.5	543.029	535.16	452.155	463.567	435.787	375.016	407.328	352.203
1426	Selt	9482.13	0.224818	0.0627051	3.58533	0.000336654	0.00362977	9544.87	8748.68	8991.68	8738.61	8082.1	10098.5	11074	10163.9	9896.83
1427	Map4k2	2519.26	-0.264429	0.0738058	-3.58277	0.000339967	0.00366035	2763.26	2993	2380.15	2717.51	2755.08	2100.51	2326.27	2332.72	2304.8
1428	5330434G04Rik	298.713	-0.467569	0.130503	-3.58283	0.000339891	0.00366035	362.927	373.993	369.248	282.74	312.479	293.834	210.214	247.9	235.081
1429	Las1l	2095.99	-0.285945	0.0798345	-3.58172	0.000341342	0.00367259	2330.26	2170	2244.18	2501.16	2146.14	1854.33	2129.98	1770.34	1717.51
1430	Cdk20	261.362	0.390196	0.108984	3.5803	0.0003432	0.00368923	217.547	222.916	235.77	234.663	236.934	314.68	266.613	313.598	309.537
1431	Rrp7a	2474.4	0.262137	0.0732192	3.58017	0.000343369	0.00368923	2468.32	2371.79	2146.88	2004.36	2372.78	2705.06	2777.47	2832.02	2590.91
1432	Nhlrc3	183.035	-0.531664	0.14868	-3.5759	0.000349023	0.00374737	196.629	200.73	243.254	220.926	198.018	164.785	114.995	169.939	138.037
1433	Ror1	67.0718	-0.916204	0.256339	-3.57419	0.000351308	0.00376927	63.7998	50.7109	118.509	99.5885	91.5688	48.6414	41.0174	43.7987	46.0123
1434	Nvl	1284.26	-0.269202	0.0753264	-3.57381	0.000351827	0.00377221	1517.6	1480.12	1318.56	1334.72	1293.41	1191.22	1082.57	1138.77	1201.34
1436	Srxn1	3908.79	0.259537	0.0726467	3.57259	0.000353469	0.00378676	3717.12	3569.83	3181.02	3625.25	3876.8	4214.92	4738.98	4106.56	4148.64
1435	Ppp1ca	5906.83	0.253916	0.0710763	3.57244	0.000353677	0.00378676	5757.67	5613.06	4952.41	5693.72	5188.52	6761.15	6808.16	6592.58	5794.21
1437	Pigt	2411.24	-0.231866	0.0649085	-3.5722	0.000353999	0.00378757	2518.52	2466.87	2647.11	2505.74	2769.96	2161.07	2129.98	2387.03	2114.89
1438	1810026J23Rik	2442.87	0.190335	0.0533276	3.56917	0.000358109	0.00382888	2337.58	2223.88	2294.08	2379.82	2259.46	2531.34	2610.47	2662.08	2687.12
1439	Klf9	7695.2	-0.25565	0.0716349	-3.56879	0.000358638	0.00383186	8731.16	7736.58	8169.6	8324.23	8504.46	7393.49	6005.39	7295.11	7096.77
1440	Spred3	1584.24	-0.261447	0.0733222	-3.56573	0.000362848	0.00387416	1607.55	1732.62	1740.2	1624.32	1848.55	1279.57	1452.46	1499.67	1473.23
1441	Parvb	973.309	-0.249224	0.0699103	-3.56491	0.000363984	0.00388359	1106.56	1057.53	954.306	1080.59	1035.87	859.662	878.212	895.245	891.802
1442	Pcdhgb1	251.657	-0.548009	0.153743	-3.56445	0.000364621	0.00388769	230.098	325.395	320.597	275.872	311.334	208.463	147.956	207.606	237.591
1443	Lims1	1173.71	0.279094	0.0783406	3.56257	0.00036724	0.0039129	1117.02	1150.5	1067.82	922.625	1101.12	1297.43	1256.16	1273.67	1377.02
1444	Arid4b	2535.97	-0.257852	0.0724052	-3.56123	0.000369117	0.00393017	2686.91	2668.66	2830.48	3028.87	2458.62	2429.09	2160.01	2233.73	2327.39
1445	Rps27a	3839.6	0.767994	0.215671	3.56095	0.000369516	0.0039317	3015.32	2983.49	2934.02	3161.65	2534.17	4744.02	7360.43	3914.73	3908.54
1446	Arhgap15	486.016	0.371459	0.104438	3.55673	0.000375493	0.00399254	445.553	455.341	464.055	373.171	412.06	563.843	619.656	478.281	562.187
1447	Unc119	781.196	0.285942	0.080401	3.55645	0.000375894	0.00399404	736.312	714.178	644.936	734.895	727.972	907.31	917.765	859.33	788.065
1448	Hnrnpu	14283.1	-0.246768	0.0693909	-3.55621	0.000376248	0.00399504	14868.5	15247.1	16729.7	15096.3	14842.2	12710.3	14592.7	11948.3	12512.8
1449	Tmem181a	1124.73	-0.368821	0.103742	-3.55518	0.000377719	0.00400789	1133.75	1270.94	1481.98	1253.44	1109.13	1088.97	821.081	1001.24	962.076
1450	Ormdl1	426.901	0.395078	0.11115	3.55446	0.000378761	0.00401618	438.231	387.727	363.01	356	327.359	484.428	559.595	438.863	486.894
1451	Pdgfa	850.972	-0.316063	0.0889445	-3.55349	0.000380159	0.00402822	945.492	872.649	894.428	945.519	1006.11	651.199	797.642	830.423	715.282
1452	Hnrnpul1	3576.83	-0.223139	0.0628145	-3.55236	0.000381798	0.0040428	3582.2	3625.83	3960.68	3930.89	4000.41	3401.92	3073.38	3413.67	3202.46
1453	Rtf1	4654.18	-0.223954	0.0630572	-3.5516	0.000382893	0.0040516	4884.34	4721.39	5329.14	4733.32	5193.1	4384.67	4478.22	3982.18	4181.26
1454	Gm38413	76.1084	-0.90345	0.254405	-3.55123	0.000383435	0.00405455	89.9472	144.737	101.044	74.4052	69.8212	52.6121	62.991	35.0389	54.3782
1455	Atp5g3	5536.76	0.289387	0.0814957	3.55095	0.000383848	0.00405613	4910.49	5007.7	4777.77	5245	5256.05	5281.06	5803.23	6999.03	6550.48
1456	Jak2	2438.53	-0.24023	0.0676791	-3.54954	0.000385906	0.00407507	2548.85	2556.67	2827.99	2576.71	2574.23	2424.13	2235.45	2041.02	2161.74
1457	Kptn	555.421	0.344831	0.0972217	3.54685	0.00038986	0.004114	499.939	541.972	427.878	548.309	461.278	590.645	681.182	637.709	609.872
1458	Tmem169	915.313	-0.300659	0.0847828	-3.54623	0.000390784	0.00412093	966.41	976.184	999.214	1017.63	1035.87	846.757	917.032	717.422	761.295
1459	Ttll5	1845.76	-0.224933	0.0634486	-3.54513	0.000392419	0.00413533	1953.74	1839.33	1972.23	1955.14	2140.42	1755.06	1634.1	1682.74	1679.03
1460	Tnrc6a	3156.01	-0.300197	0.084697	-3.54437	0.000393558	0.00414448	3532	3777.96	3156.07	3321.91	3426.96	2875.8	2365.09	2831.15	3117.13
1461	Dnal4	1304.19	0.21681	0.0611738	3.54417	0.000393857	0.0041448	1266.58	1216	1243.72	1148.13	1208.71	1377.84	1439.27	1407.69	1429.73
1462	Fam178a	2043.71	-0.241659	0.0682004	-3.54337	0.000395042	0.00415442	2315.62	2332.7	2151.87	2119.98	2050	1796.75	1836.26	1779.1	2011.16
1463	Frmd4a	1836.55	-0.23145	0.0653272	-3.54294	0.000395698	0.00415848	1859.61	2035.83	1926.08	1980.32	2028.25	1660.75	1598.21	1616.17	1823.76
1464	Svip	2511.12	0.219278	0.0619086	3.54197	0.000397154	0.00417093	2556.17	2321.08	2400.11	2243.6	2180.48	2719.95	2762.82	2712.01	2703.85
1465	Cpne8	1034.92	-0.26671	0.0753206	-3.54099	0.000398628	0.00418355	1067.86	1035.35	1146.41	1204.22	1140.03	991.688	913.37	947.803	867.541
1466	Srsf1	7254.58	-0.263055	0.0743102	-3.53996	0.000400187	0.00419705	8122.44	7984.85	8203.29	7372.99	7493.77	6324.37	7455.65	5862.01	6471.84
1467	Gstm5	4233.75	0.382877	0.108184	3.53913	0.000401447	0.00420739	3616.72	3845.57	3549.02	3872.51	3766.91	4879.03	6291.78	4074.15	4208.04
1468	Chmp6	754.006	0.28366	0.0801797	3.5378	0.000403479	0.00422581	718.532	687.766	651.173	675.371	703.936	813.006	778.599	930.284	827.385
1469	Ccdc37	169.385	-0.464655	0.131388	-3.53651	0.000405447	0.00424353	201.858	178.544	183.376	191.164	209.464	142.946	123.785	141.908	151.422
1470	Thoc7	1355.66	0.330529	0.093473	3.53609	0.000406096	0.00424743	1089.83	1112.47	1261.18	1326.7	1294.55	1491.01	1784.26	1430.46	1410.49
1471	Trnau1ap	347.866	0.461462	0.130529	3.53531	0.0004073	0.00425713	279.255	308.491	310.617	263.28	329.648	351.409	514.183	410.832	363.079
1472	Plekhh1	1634.42	-0.307176	0.0869038	-3.53467	0.000408287	0.00426455	1870.07	1856.23	1745.19	1766.27	1692.88	1547.59	1182.18	1507.55	1541.83
1473	Traf2	312.124	0.388695	0.109991	3.53388	0.000409509	0.00427441	308.54	287.362	286.915	254.123	234.645	359.35	350.845	342.506	384.83
1474	Commd2	341.703	0.388863	0.110053	3.53343	0.000410199	0.00427871	293.897	284.192	291.905	288.463	343.383	377.219	347.183	408.204	440.882
1475	Prelp	1129.4	-0.351209	0.0994093	-3.53296	0.00041093	0.00428262	1226.84	1029.01	1282.39	1266.03	1442.21	1003.6	854.774	1043.28	1016.45
1476	Slc25a35	185.707	-0.473487	0.134025	-3.53283	0.000411132	0.00428262	212.317	204.956	237.017	186.585	218.621	174.712	135.504	159.427	142.22
1477	Brd9	2750.7	-0.275817	0.0781322	-3.53013	0.000415355	0.00432368	2970.35	2969.75	3021.34	3051.76	2895.86	2366.55	2876.35	2189.06	2415.23
1478	Vps28	2600.65	0.270066	0.0765395	3.52845	0.000417995	0.00434823	2398.24	2349.6	2316.53	2416.45	2433.44	2950.25	3293.11	2649.82	2598.44
1479	Nipbl	2708.16	-0.287563	0.0815358	-3.52683	0.000420563	0.00437197	2929.56	2659.15	3127.38	2946.45	3059.54	2569.06	2061.86	2402.8	2617.68
1480	Sap130	1457.62	-0.227482	0.0645054	-3.52655	0.000421009	0.00437366	1566.76	1508.65	1656.62	1512.14	1548.66	1424.5	1317.68	1270.16	1313.44
1481	Tceb2	2707.92	0.292939	0.08309	3.52557	0.000422577	0.00438698	2277.97	2721.48	2216.73	2598.46	2491.82	2942.31	2699.09	3332.2	3091.19
1482	Acat2	970.31	0.309027	0.0876883	3.52416	0.000424831	0.00440741	864.958	876.875	873.221	888.284	884.784	1004.59	1277.4	978.462	1084.22
1483	Rhbdl1	969.147	0.412906	0.117308	3.51983	0.000431823	0.00447693	775.01	1003.65	734.753	816.168	892.796	1058.2	919.962	1327.98	1193.81
1484	Cartpt	169.534	1.32692	0.377156	3.51823	0.000434441	0.00450103	142.242	120.438	58.6305	120.193	65.2428	403.028	166.999	181.326	267.708
1485	Yipf2	545.911	-0.322957	0.0918024	-3.51796	0.000434874	0.00450249	516.674	591.627	673.628	605.544	610.077	477.479	461.446	493.173	483.548
1486	Fnbp4	1484.84	-0.298243	0.084787	-3.51756	0.000435535	0.0045063	1544.79	1757.98	1687.81	1425.15	1682.58	1164.41	1406.31	1299.94	1394.59
1487	Plcb4	3386.96	-0.361643	0.102818	-3.51731	0.000435938	0.00450743	3609.39	3137.73	4311.22	3470.72	4256.81	3032.64	2472.03	3081.67	3110.43
1488	Fibp	850.441	0.273962	0.0779189	3.51599	0.000438121	0.00452695	727.945	842.012	788.394	757.789	776.046	873.559	1015.91	949.555	922.756
1489	Taok3	2710.1	-0.29701	0.0844907	-3.51529	0.000439266	0.00453574	2819.74	2672.88	3096.19	2918.97	3265.57	2570.05	2659.54	2160.15	2227.83
1490	Nup35	515.557	0.297338	0.0846009	3.5146	0.000440416	0.00454457	459.149	449.002	454.075	502.522	476.158	548.952	602.077	545.731	602.343
1491	Actr1b	8239.83	0.223304	0.0635536	3.51363	0.00044202	0.00455805	7989.62	8248.97	6878.49	7687.78	7539.55	8531.1	8943.26	9340.5	8999.17
1492	Xrn2	2259.41	-0.254461	0.0724264	-3.51337	0.000442464	0.00455957	2280.06	2510.19	2637.13	2514.9	2230.85	2097.53	2181.25	1956.92	1925.82
1493	Gm15787	17.305	-1.63955	0.466776	-3.51249	0.000443929	0.00457161	33.4687	21.1295	38.6712	14.881	16.0245	7.94145	11.7193	4.37987	7.52929
1494	Zbtb7a	5379.93	-0.420696	0.11982	-3.51106	0.000446329	0.00459324	6008.68	5608.83	6162.44	5908.92	6616.99	4116.65	3307.03	5617.62	5072.23
1495	Arl10	291.439	0.584216	0.166402	3.51087	0.000446644	0.00459341	194.537	220.804	217.058	312.502	247.236	374.241	255.626	435.359	365.589
1496	Gstz1	1006.91	0.399791	0.113881	3.51062	0.000447068	0.0045947	825.214	855.746	903.16	1000.46	826.409	1056.21	1483.95	1011.75	1099.28
1497	Rims1	5591.77	-0.353507	0.100727	-3.50955	0.000448861	0.00461005	6209.5	5932.11	6259.75	5967.3	6576.93	5357.5	3615.39	5198.03	5209.43
1498	Gm3985	43.3107	-0.906232	0.258293	-3.50854	0.000450565	0.00462446	50.2031	62.3321	43.661	45.7878	70.9659	29.7804	26.3683	28.9071	31.7903
1499	Ryr1	352.991	-0.628508	0.179236	-3.50659	0.000453881	0.00465538	562.693	482.81	291.905	318.225	437.241	242.214	240.977	264.544	336.308
1500	Smpd1	3745.29	0.21626	0.0616803	3.50613	0.000454665	0.00466031	3464.01	3639.56	3414.29	3470.72	3480.76	3933	3769.94	4439.43	4095.93
1501	Rpl24	4423.89	0.324306	0.0925086	3.50568	0.000455443	0.00466518	4356.17	3768.45	4023.05	3883.95	3860.77	4906.82	6058.86	4660.18	4296.71
1502	Otulin	445.686	0.430833	0.12291	3.50527	0.000456151	0.00466932	413.13	384.557	422.888	302.2	407.481	559.872	582.301	430.103	508.645
1503	Psmg2	431.632	0.438795	0.125215	3.50433	0.000457754	0.00468261	404.763	397.235	444.095	303.344	314.768	476.487	536.156	552.739	455.104
1504	Xxylt1	1112.2	0.265396	0.0757571	3.50326	0.000459608	0.00469664	982.098	1129.37	1064.08	979.86	947.738	1163.42	1195.36	1275.42	1272.45
1505	Map7d1	8386.53	-0.270605	0.0772454	-3.50318	0.000459736	0.00469664	8610.88	8876.51	8815.79	9254.87	9824.19	6922.96	6775.93	8515.34	7882.33
1506	Erg	242.939	-0.435574	0.124365	-3.50237	0.000461139	0.00470784	247.878	291.587	289.41	310.213	234.645	219.382	203.622	183.078	206.637
1507	Raly	2252.67	0.253556	0.072444	3.50002	0.000465217	0.00474003	2100.16	2066.47	1838.75	2190.95	2180.48	2283.17	2433.21	2638.43	2542.39
1509	6820431F20Rik	422.115	-0.494378	0.141246	-3.50011	0.000465063	0.00474003	420.451	477.527	394.197	563.19	566.582	422.882	326.674	281.187	346.347
1508	Thbs3	314.297	-0.589716	0.168478	-3.50025	0.000464818	0.00474003	440.323	473.301	313.112	358.29	262.116	218.39	302.503	234.761	225.879
1511	Pkia	8849.87	0.228398	0.0652737	3.49909	0.000466857	0.00475045	8479.1	8220.44	8154.64	8689.39	7570.45	10208.7	9759.95	8684.4	9881.77
1510	Dgkd	3299.15	0.184329	0.0526787	3.49912	0.000466799	0.00475045	3122.01	3102.87	3154.82	3081.52	3091.59	3489.27	3339.99	3686.97	3623.26
1512	Tmem248	1791.39	0.209664	0.0599312	3.49842	0.000468031	0.00475925	1657.75	1595.28	1679.08	1745.66	1697.46	1979.41	1982.75	1963.06	1822.09
1513	Ephx2	632.784	0.3131	0.0895059	3.4981	0.000468585	0.00476172	564.785	566.271	546.387	621.57	558.57	676.016	811.559	680.631	669.27
1514	Fam45a	1311.51	0.301026	0.0860693	3.49749	0.00046966	0.0047695	1329.34	1227.63	1193.82	1038.24	1154.91	1537.66	1590.16	1366.52	1365.31
1515	Nop58	1503.99	-0.28661	0.0819821	-3.49601	0.000472266	0.0047928	1580.35	1675.57	1862.46	1607.15	1451.37	1278.57	1459.05	1292.06	1329.34
1516	Ubfd1	2354.45	0.245899	0.0703546	3.49514	0.000473818	0.00480537	2271.69	2235.5	1936.06	2087.93	2340.73	2558.14	2438.34	2682.23	2639.43
1518	Ric8	1651.79	0.292401	0.0837167	3.49274	0.000478094	0.00484235	1566.76	1659.72	1422.1	1538.47	1322.03	1639.91	1859.7	1878.09	1979.37
1517	Foxq1	189.751	-0.514505	0.1473	-3.4929	0.000477803	0.00484235	180.94	196.505	244.502	264.425	209.464	151.88	174.324	140.156	145.566
1519	Baiap3	545.284	0.492619	0.141052	3.49247	0.000478571	0.004844	494.71	519.786	414.156	471.615	406.337	774.291	459.981	737.57	629.114
1520	Pnck	1981.35	0.29832	0.0854335	3.49184	0.000479707	0.0048523	1631.6	2012.59	1666.6	2012.38	1665.41	2302.03	2335.06	2105.84	2100.67
1521	Arl5a	3618.98	0.178356	0.0511435	3.48736	0.00048781	0.00493101	3533.04	3315.22	3408.06	3375.71	3461.3	3940.94	3689.37	3926.11	3921.09
1523	Thoc2	2295.59	-0.272595	0.0782234	-3.48483	0.000492453	0.00497317	2490.28	2479.55	2521.11	2670.58	2265.18	2256.36	1815.02	1995.47	2166.76
1522	Ifih1	291.603	-0.48321	0.138665	-3.48473	0.000492627	0.00497317	308.54	287.362	299.39	436.129	337.66	263.06	251.964	229.505	210.82
1527	Zfp593	118.424	0.702764	0.201729	3.4837	0.000494529	0.00497929	80.5342	126.777	56.1356	100.733	98.4365	131.034	169.197	151.543	151.422
1524	Snrpe	540.481	0.438023	0.125734	3.48373	0.000494482	0.00497929	456.012	490.205	456.57	534.573	398.324	565.828	804.234	556.243	602.343
1525	Mgat4b	1538.26	0.233723	0.0670822	3.48413	0.00049374	0.00497929	1392.09	1476.95	1410.88	1391.95	1462.81	1593.25	1760.82	1786.99	1568.6
1526	Camta2	11581.9	-0.30499	0.087547	-3.48373	0.000494487	0.00497929	12914.7	11721.6	12117.8	12473.8	14038.6	9917.87	8528.69	11368.4	11155.9
1528	Tkfc	262.063	0.478436	0.137414	3.48171	0.000498225	0.00501323	177.803	235.594	193.356	267.859	241.513	277.951	348.648	318.854	296.989
1530	Fam96a	610.679	0.365015	0.104905	3.4795	0.000502358	0.0050482	583.611	498.657	624.977	538.007	463.567	623.404	774.204	709.538	680.146
1529	Prdm5	148.021	-0.530148	0.152356	-3.47966	0.000502051	0.0050482	189.308	160.584	179.634	154.534	173.981	104.231	125.25	101.613	143.056
1531	Fam21	5188.77	-0.23438	0.0673675	-3.47913	0.000503039	0.00505174	5672.95	5571.86	5403.99	5492.25	5656.67	4779.76	5283.92	4238.84	4598.72
1532	Zfp746	786.523	0.274205	0.0788285	3.47851	0.000504219	0.00506029	686.109	777.567	699.824	738.329	695.923	818.962	830.603	895.245	936.141
1533	Pou2f2	174.07	-0.58804	0.169174	-3.47595	0.000509042	0.00510536	206.042	191.222	223.295	183.151	217.476	160.814	95.219	166.435	122.978
1534	Cyb5d2	432.132	0.363366	0.10456	3.47518	0.000510512	0.00511677	354.559	408.856	411.661	335.396	407.481	479.465	552.27	446.746	492.75
1535	Clec2l	1248.2	0.307091	0.0884137	3.47334	0.000514015	0.00514852	1104.47	1150.5	1092.77	1130.96	1168.65	1345.08	1667.07	1323.6	1250.7
1536	Sh3bgrl3	2502.79	0.316285	0.0910726	3.47288	0.000514897	0.005154	2071.92	2275.65	2219.23	2232.16	2486.09	3020.73	3159.81	2732.16	2327.39
1537	Zfp933	849.361	-0.273692	0.0788213	-3.47231	0.000516002	0.0051617	852.407	872.649	1007.95	903.165	966.051	752.452	799.107	718.298	772.17
1538	Ell	664.798	-0.287894	0.0829846	-3.46924	0.000521928	0.00521759	637.998	742.703	721.031	777.249	735.985	589.652	591.09	621.941	565.533
1539	Lcmt1	1846.73	0.304312	0.0877309	3.4687	0.00052299	0.0052248	1571.98	1799.18	1671.59	1839.53	1479.98	2006.21	2359.97	1978.82	1913.28
1540	Tmcc2	7080.76	0.220664	0.0636652	3.466	0.000528262	0.00527405	6464.7	6862.87	6010.25	7027.29	6613.56	7782.62	7109.2	7993.26	7863.09
1541	Cdk5rap2	565.238	-0.307774	0.0888144	-3.46536	0.000529516	0.00528313	608.713	610.643	616.244	636.451	615.801	574.762	454.854	485.289	484.384
1542	B630005N14Rik	1290.8	0.309719	0.0894379	3.46295	0.000534285	0.00532583	1285.41	1294.18	1152.65	1133.25	967.196	1354.02	1478.82	1454.99	1496.66
1543	Setd5	4153.59	-0.199933	0.0577365	-3.46285	0.000534488	0.00532583	4290.27	4603.07	4438.46	4305.2	4396.45	3859.54	3528.96	3987.43	3972.95
1545	Rnf10	7340.55	0.181211	0.0523345	3.46255	0.000535083	0.00532716	6791.02	6969.57	6813.62	7002.11	7067.97	7593.02	8391.72	7927.56	7508.37
1544	Clvs1	956.733	-0.39623	0.114437	-3.46243	0.000535315	0.00532716	1027.07	979.353	1173.86	936.361	1237.32	904.332	644.559	880.353	827.385
1546	Rsl1	170.415	-0.502403	0.145112	-3.46218	0.000535821	0.00532875	185.124	207.069	202.088	218.637	168.258	126.07	156.013	117.38	153.096
1547	Mthfd1l	519.162	0.292153	0.0844198	3.46072	0.000538726	0.00535417	493.664	470.132	462.807	454.444	478.447	611.491	591.823	584.274	525.377
1548	Anapc11	902.432	0.355676	0.102813	3.45946	0.000541263	0.00536915	784.424	803.978	818.333	709.711	897.375	896.391	952.923	1227.24	1031.51
1549	Tsc22d2	1494.18	0.240283	0.0694571	3.45945	0.00054128	0.00536915	1394.18	1446.32	1349.75	1343.87	1379.26	1598.22	1557.93	1562.74	1815.39
1550	Leprotl1	3080.38	0.205649	0.0594414	3.45969	0.000540799	0.00536915	2803.01	2830.3	3111.16	2850.29	2828.33	3170.62	3476.23	3425.93	3227.55
1551	2022-09-11	3629.11	-0.208703	0.0603403	-3.45877	0.000542647	0.00537924	3888.65	4093.85	3776.06	3855.34	3685.65	3513.1	3464.51	3275.26	3109.6
1552	Stk16	1334.85	0.283191	0.0818939	3.45802	0.000544166	0.00539082	1172.45	1157.9	1146.41	1387.37	1224.73	1319.27	1518.38	1566.24	1520.92
1553	Ube2m	3475.21	0.230145	0.0665574	3.45784	0.00054453	0.00539095	3125.14	3128.23	3222.18	3411.19	3250.69	3809.91	4169.86	3705.37	3454.27
1554	Slc2a3	5388.01	0.188747	0.0545976	3.45706	0.000546108	0.00540309	5208.57	5385.92	5016.03	4868.39	4884.05	5685.08	5625.98	5777.04	6041
1555	Psat1	4505.07	0.220372	0.0637557	3.45651	0.000547218	0.00541059	4317.47	4350.57	4109.13	4201.03	4007.28	5119.25	5264.88	4659.3	4516.74
1556	Pdgfc	287.271	0.426832	0.12354	3.45501	0.00055027	0.00543728	309.586	254.611	219.553	230.084	231.211	321.629	363.297	344.258	311.211
1557	Slc35e3	1073.44	0.261813	0.0758092	3.45358	0.000553192	0.00545913	890.059	1025.84	965.533	1011.91	1039.31	1155.48	1285.46	1138.77	1148.63
1558	Usp47	5052.15	-0.180788	0.052347	-3.45365	0.000553058	0.00545913	5197.07	5173.56	5492.56	5377.78	5417.44	4724.17	4888.4	4430.67	4767.71
1559	Uck2	465.189	-0.301103	0.0872289	-3.45188	0.000556705	0.00547667	548.051	489.149	505.221	492.219	502.484	432.809	392.595	430.979	393.196
1562	Cwf19l2	670.954	-0.370442	0.107297	-3.4525	0.000555408	0.00547667	652.64	684.597	943.079	755.499	695.923	562.85	569.849	586.026	588.121
1563	Hmgn5	749.775	-0.48025	0.139107	-3.45237	0.00055569	0.00547667	784.424	707.839	1039.13	924.914	834.421	595.608	804.967	503.685	552.984
1561	2610005L07Rik	158.441	-0.689938	0.199858	-3.45213	0.000556171	0.00547667	191.399	180.657	203.336	199.177	178.559	92.3193	75.4428	142.784	162.298
1560	C030018K13Rik	105.568	-0.713416	0.206676	-3.45185	0.000556751	0.00547667	117.141	97.1958	174.644	146.521	104.16	62.5389	89.3594	84.0934	74.4563
1564	Pdss2	399.035	0.366469	0.106289	3.44784	0.000565097	0.00555167	369.202	379.275	338.061	364.013	318.202	384.167	498.069	465.142	475.182
1565	Fbxo11	7154.92	-0.238019	0.0690333	-3.44788	0.000565001	0.00555167	7326.52	7337.23	8210.77	7559.57	7935.59	6893.18	7016.18	5893.55	6221.7
1567	Rasgrf1	15722	-0.220887	0.0640859	-3.44673	0.000567408	0.00556726	15333.9	16072.2	18012.1	16651.9	17836.5	14549.7	15090.7	13560.9	14390.1
1566	Ylpm1	4125.53	-0.256953	0.0745496	-3.44674	0.000567387	0.00556726	4300.73	4477.35	4522.04	4196.46	4742.12	4136.5	3520.17	3321.69	3912.72
1569	Zfp629	1275.33	-0.289706	0.0841873	-3.4412	0.000579131	0.00567504	1516.55	1441.03	1274.9	1299.23	1406.73	1031.4	1215.87	1059.93	1232.29
1568	Ska2	388.397	-0.374878	0.108936	-3.44125	0.000579028	0.00567504	497.847	413.082	385.465	467.036	397.18	360.343	336.196	337.25	301.172
1570	Nhlrc2	461.779	-0.40033	0.11642	-3.43867	0.00058457	0.00572469	531.316	474.358	571.336	497.943	511.641	399.058	312.025	465.142	393.196
1571	Tmem178	2300.14	0.222	0.0645731	3.43797	0.000586089	0.00573591	2182.79	2040.06	2165.59	2071.9	2250.3	2331.81	2581.17	2669.97	2407.7
1572	C1qb	1246.29	0.341299	0.0993082	3.43677	0.000588703	0.00575783	994.649	980.41	1123.96	1304.95	1167.5	1548.58	1508.86	1306.08	1281.65
1573	Atl2	2695.28	0.196488	0.0571963	3.43533	0.000591842	0.00578485	2462.04	2543.99	2622.16	2599.6	2430.01	2884.73	3060.19	2760.19	2894.59
1574	Dnm1	44745.2	-0.200861	0.0584869	-3.43429	0.000594104	0.00580327	45561.4	46884.3	46522.7	46236.6	52238.9	39664.5	43687.9	40335.9	41574.2
1577	Mrpl17	793.028	0.264934	0.0771631	3.43343	0.000596004	0.00581517	695.522	781.792	683.607	739.474	738.274	827.896	847.449	937.292	885.946
1575	Atcay	8862.62	0.192672	0.0561198	3.43322	0.000596457	0.00581517	8334.76	8545.84	8157.13	7957.93	8672.71	8794.16	9671.32	9954.56	9675.13
1576	Prpf40b	1909.02	-0.321528	0.0936497	-3.43331	0.000596269	0.00581517	2180.7	2463.7	1922.33	1825.79	2083.19	1552.55	1878.01	1611.79	1663.14
1578	Smim12	1023.26	0.245201	0.0714434	3.4321	0.000598936	0.00583564	920.39	945.546	866.984	1021.07	972.919	1135.63	1161.67	1077.45	1107.64
1579	Fyttd1	3370.22	0.246479	0.0718215	3.43183	0.000599532	0.00583775	3333.28	3058.5	3128.63	3299.01	2743.63	3667.96	3987.48	3552.95	3560.52
1580	Actr10	4874.25	0.218037	0.0635564	3.43061	0.000602224	0.00586025	4437.75	4616.8	4767.79	4405.93	4498.32	5082.53	5872.08	4984.29	5202.74
1581	Chd3os	8543.09	-0.182097	0.0531311	-3.42731	0.000609588	0.00592815	8813.78	8512.03	9222.46	9486.1	9060.74	7564.23	8151.48	8026.54	8050.48
1583	Lysmd2	1551.07	0.310825	0.0907198	3.42621	0.000612076	0.00594483	1258.22	1357.57	1528.14	1467.5	1397.57	1760.02	2024.5	1572.37	1593.7
1582	Hsp90aa1	53869	-0.258617	0.0754783	-3.42637	0.0006117	0.00594483	52740.5	57593.8	62921.8	60911.6	56372.1	47271.5	55358.1	44832.3	46819.6
1584	Eif4a1	8292.3	0.266147	0.0776882	3.42584	0.000612909	0.00594917	7865.15	8157.05	7169.14	7637.41	7208.76	8821.95	10655	8496.07	8620.2
1585	Slc39a1	1086.52	0.25251	0.0737304	3.42478	0.000615298	0.00596859	988.374	1045.91	933.099	1079.45	959.184	1249.79	1242.24	1155.41	1125.21
1586	Lrrc4	4484.17	-0.196627	0.0574237	-3.42415	0.000616735	0.00597875	4658.43	4532.28	5174.46	4810.01	4594.47	4067.01	4291.45	4090.8	4138.6
1587	Mki67	75.4225	-0.794486	0.232131	-3.42257	0.000620317	0.00600969	124.462	108.817	89.817	61.8136	78.9781	65.5169	52.7367	47.3026	49.3587
1588	Rslcan18	55.9804	-0.864558	0.252634	-3.42218	0.000621214	0.00601458	62.7539	43.3155	87.3221	73.2605	83.5566	39.7072	33.6929	35.0389	45.1757
1589	A630089N07Rik	85.5588	-0.65874	0.192555	-3.42105	0.000623808	0.0060359	92.039	90.857	117.261	123.627	86.9904	71.473	54.2016	68.3259	65.2538
1590	Dph3	1213.54	0.280698	0.0820736	3.42007	0.000626044	0.00605373	1222.65	1032.18	1160.14	1019.92	1105.69	1260.7	1493.47	1326.22	1300.89
1591	Ogt	9875.37	-0.210472	0.0615625	-3.41884	0.000628889	0.00607741	10942.2	11245.1	10095.7	10095.1	10167.6	9315.32	9156.41	8349.78	9511.16
1592	Lgi2	1303.1	-0.345583	0.1011	-3.41822	0.000630316	0.00608737	1359.67	1519.21	1412.12	1444.61	1459.38	1168.39	873.818	1213.22	1277.47
1594	Caly	5129.19	-0.185163	0.0541839	-3.41731	0.000632427	0.00610026	5269.23	5516.92	5134.54	5475.08	5700.16	4640.78	4654.74	4984.29	4786.95
1593	Neurod2	2566.39	-0.337448	0.0987468	-3.41731	0.000632443	0.00610026	2388.83	2673.94	2967.7	2783.9	3330.82	1904.95	2286.72	2353.74	2406.86
1595	Rnf103	1961.24	0.278236	0.0814308	3.41683	0.000633537	0.00610698	1873.2	1899.54	1906.12	1614.02	1667.7	2075.7	2455.19	2087.44	2072.23
1596	Psme4	2108.8	-0.216135	0.0632789	-3.41559	0.000636442	0.0061273	2114.81	2381.3	2255.4	2174.92	2313.26	1949.62	1990.08	1805.38	1994.42
1597	Zfp934	182.47	-0.456695	0.133702	-3.41576	0.000636053	0.0061273	216.501	212.352	235.77	179.717	193.439	155.851	158.21	132.272	158.115
1598	Mrps18c	528.071	0.427872	0.125418	3.41158	0.000645867	0.00621415	414.176	485.979	469.044	471.615	449.832	575.755	803.502	562.375	520.357
1599	Phf12	1950.46	-0.188493	0.0552602	-3.411	0.000647246	0.00622352	2092.84	2060.13	2133.15	1984.9	2041.99	1821.57	1752.76	1862.32	1804.52
1600	Leng9	188.433	0.464038	0.136074	3.41019	0.000649186	0.00623827	178.849	184.883	134.726	141.942	164.824	231.295	234.385	223.373	201.618
1601	AI464131	1383.52	-0.235854	0.0691697	-3.40978	0.000650149	0.00624363	1418.24	1354.4	1474.5	1581.97	1586.43	1247.8	1254.69	1274.54	1259.06
1602	Fcf1	378.681	0.42109	0.123508	3.40941	0.000651031	0.00624819	343.055	307.435	305.627	323.949	366.275	436.78	547.143	387.18	390.686
1603	Hsd17b10	782.476	0.310627	0.0911514	3.40781	0.000654854	0.00628096	630.677	699.387	696.082	772.67	737.129	911.281	974.896	830.423	789.739
1604	Usp16	1102.53	-0.252112	0.0739938	-3.4072	0.000656334	0.00628731	1137.94	1254.04	1196.31	1182.47	1166.36	993.673	1101.61	923.276	967.095
1605	Rtn4rl2	597.951	-0.406749	0.119378	-3.40722	0.000656276	0.00628731	599.3	702.557	669.885	589.518	794.36	485.421	422.626	600.042	517.848
1606	Prpsap2	1190.38	0.266594	0.0782704	3.40607	0.000659057	0.00630947	1172.45	1079.72	1104	1159.58	944.304	1249.79	1370.42	1292.94	1340.21
1607	Babam1	2014.99	0.228929	0.0672565	3.40382	0.000664508	0.00635769	1862.74	1909.05	1719	1952.85	1916.08	2015.14	2168.8	2289.79	2301.45
1610	Yipf5	1859.14	0.221165	0.0649982	3.40263	0.000667412	0.00637594	1672.39	1794.95	1685.32	1751.38	1753.54	2135.26	2116.79	1958.68	1863.92
1608	Atp2b1	38422.9	-0.227152	0.0667631	-3.40236	0.000668074	0.00637594	44071	39846.1	43706	37051.5	40737.8	37667.3	33045.4	34398.6	35282.2
1609	Nrde2	638.714	-0.301542	0.0886204	-3.40262	0.000667423	0.00637594	787.561	709.952	704.814	614.702	668.453	561.857	574.244	538.724	588.121
1611	Snrpn	99.3629	-0.71129	0.209052	-3.40246	0.000667817	0.00637594	85.7636	143.681	145.953	132.785	92.7135	76.4364	76.9077	81.4655	58.5611
1612	Ssna1	685.559	0.3109	0.0914042	3.40138	0.000670467	0.0063874	641.136	630.716	557.614	595.242	671.886	680.979	746.371	848.818	797.268
1614	Syap1	1484.02	0.27692	0.0814145	3.40136	0.000670522	0.0063874	1479.95	1369.19	1404.64	1319.83	1209.85	1567.44	1848.71	1566.24	1590.35
1613	4930402H24Rik	3111.72	-0.283488	0.0833433	-3.40146	0.000670281	0.0063874	3584.29	3366.99	3077.48	3530.24	3336.54	2896.64	2316.02	2906.48	2990.8
1615	Amy1	445.589	-0.560394	0.164765	-3.40116	0.000671004	0.00638804	499.939	641.281	476.529	463.602	519.653	323.614	483.42	240.017	362.242
1616	Ankrd11	8191.44	-0.271005	0.0796971	-3.40044	0.000672776	0.00640094	8802.28	8453.92	9218.72	8689.39	9164.9	7934.5	6072.78	7478.19	7908.26
1617	Ube2ql1	5775.77	0.228282	0.0672282	3.39563	0.000684699	0.00650782	5113.4	5187.3	5465.12	5185.47	5885.59	5717.84	6545.21	6646.89	6235.09
1618	Prkaca	6926.83	0.182192	0.0536558	3.39557	0.000684855	0.00650782	6206.36	6691.72	6615.27	6416.02	6750.91	7567.21	7784.52	7211.01	7098.44
1619	Acad9	1470.65	0.227008	0.0668728	3.39463	0.000687224	0.00651945	1313.65	1435.75	1287.38	1462.92	1334.62	1658.77	1576.97	1528.57	1637.2
1621	Tshz3	1228.68	-0.235339	0.0693281	-3.39458	0.000687351	0.00651945	1300.05	1261.43	1351	1278.63	1391.85	1138.6	1024.7	1143.15	1168.71
1620	Rprd2	2040.43	-0.258973	0.076283	-3.39489	0.000686561	0.00651945	2079.25	2195.36	2396.37	2050.15	2283.5	1976.43	1638.5	1836.04	1908.26
1622	Taf3	925.393	-0.315244	0.0928835	-3.39397	0.000688865	0.00652977	862.866	982.523	1173.86	1019.92	1030.15	882.493	766.879	824.291	785.556
1624	Zbtb40	495.172	0.346244	0.102034	3.39341	0.000690271	0.00653595	450.782	440.551	430.373	425.827	461.278	528.106	496.604	668.368	554.658
1623	Vdac1	16799.4	0.202999	0.0598221	3.39338	0.000690367	0.00653595	16062.9	15735.2	16213.2	15090.5	15611.3	18300.1	19919.1	17040.3	17222
1625	Atp2c1	7023.88	0.164166	0.0483905	3.39252	0.000692522	0.00655233	6953.13	6645.24	6816.11	6456.09	6463.62	7503.67	7670.99	7361.68	7344.4
1626	Klhl2	7772.98	0.216777	0.0639054	3.39215	0.000693471	0.00655727	7846.33	7659.45	7096.79	6729.67	6918.03	8879.53	8574.84	8145.68	8106.53
1628	Ccpg1	5252.48	-0.241734	0.0712746	-3.39158	0.000694907	0.00656278	5401.02	5410.21	6000.27	5653.65	5733.35	4783.73	5365.23	4301.03	4623.82
1627	Pcdhac2	1521.54	-0.440243	0.129799	-3.39172	0.000694555	0.00656278	1573.03	1629.09	1978.47	1684.99	1747.82	1369.9	859.168	1458.5	1392.92
1629	Vma21	2583.23	0.20995	0.0619296	3.39015	0.00069855	0.00659313	2445.31	2423.56	2489.93	2496.58	2220.54	2868.85	2933.48	2715.52	2655.33
1631	Amigo2	649.903	0.320709	0.0946167	3.38955	0.000700062	0.0065961	560.601	485.979	639.946	596.387	644.416	726.642	744.906	754.213	696.041
1632	Hiat1	2557.72	0.186074	0.0548967	3.38953	0.000700123	0.0065961	2399.29	2511.24	2479.95	2396.99	2264.04	2711.01	2762.08	2795.23	2699.67
1630	Mrps9	1263.15	-0.287812	0.0849122	-3.38952	0.000700152	0.0065961	1410.92	1367.08	1365.97	1483.53	1241.9	1098.9	1283.26	1009.12	1107.64
1633	1700048M11Rik	14.7982	-1.54983	0.457481	-3.38776	0.00070467	0.0066346	20.918	25.3554	29.939	14.881	13.7353	4.9634	8.05699	6.13181	9.20246
1634	Tmem183a	2316.72	0.205032	0.0605388	3.38678	0.000707174	0.0066541	2074.02	2240.79	2195.53	2201.25	2138.13	2404.27	2668.33	2377.39	2550.76
1635	Msra	1208.94	0.285507	0.0843517	3.38473	0.000712496	0.00670007	1097.15	1102.96	1121.47	1062.28	1127.44	1242.84	1582.1	1250.89	1293.36
1636	2022-03-09	407.657	0.368558	0.108902	3.38431	0.000713562	0.006706	360.835	426.816	316.854	330.817	368.565	428.838	443.135	502.809	490.24
1639	2210013O21Rik	592.186	0.404009	0.119394	3.38383	0.000714812	0.00670634	488.434	466.962	572.583	589.518	473.869	602.557	848.182	652.6	634.97
1638	Prdx5	5631.05	0.196867	0.0581791	3.38381	0.000714883	0.00670634	5142.68	5456.7	5018.53	5492.25	5328.16	5589.79	6121.12	6303.5	6226.72
1637	Adgrg6	143.398	-0.701676	0.207364	-3.3838	0.000714907	0.00670634	190.353	190.166	174.644	106.457	202.596	136.99	90.8243	80.5896	117.959
1640	Fcrls	623.101	0.344038	0.101691	3.38319	0.000716501	0.00671719	495.756	559.932	614.997	568.914	543.69	785.21	772.739	615.809	650.865
1641	Tspyl3	997.359	0.25843	0.0764198	3.38172	0.000720331	0.00674899	829.397	996.257	985.492	919.191	857.313	1084.01	1092.09	1109.86	1102.62
1642	Prdx3	1944.65	0.264426	0.0781993	3.38143	0.000721085	0.00675193	1764.43	1845.66	1569.3	1976.89	1769.57	1957.57	2272.07	2127.74	2218.63
1643	Sh3glb2	4330.55	0.254649	0.0753179	3.38099	0.000722248	0.00675871	4225.43	4360.08	3467.93	3746.59	4140.06	4709.28	4979.22	4818.73	4527.61
1644	Psen2	449.4	0.298912	0.0884173	3.3807	0.000723026	0.00676188	379.661	399.348	404.177	448.721	407.481	497.333	529.564	491.421	486.894
1645	Insig2	2069.44	0.23323	0.0690357	3.37839	0.000729106	0.00681459	2107.48	1925.96	1878.67	1958.57	1727.22	2251.4	2335.8	2291.55	2148.36
1646	Bysl	1065	-0.255371	0.0756008	-3.37789	0.000730455	0.00682306	1099.24	1145.22	1080.3	1255.73	1158.35	908.303	933.146	1046.79	957.893
1647	Dock1	1440.27	-0.234778	0.0695125	-3.37749	0.000731514	0.00682879	1560.48	1511.82	1486.97	1501.84	1652.82	1414.57	1234.18	1350.75	1249.03
1648	Slc35g2	860.191	0.311064	0.0921643	3.3751	0.000737892	0.00688276	749.909	834.616	814.59	787.551	698.212	1085.99	1013.72	899.625	857.502
1649	Armcx5	1151.93	-0.352459	0.104433	-3.37499	0.000738189	0.00688276	1142.12	1284.68	1494.46	1327.85	1126.3	1026.43	1144.09	859.33	962.076
1650	Acsl3	10245	-0.235773	0.0698626	-3.37481	0.000738679	0.00688314	11118.9	10440.1	11268.3	11229.5	10848.6	9779.89	10385.5	8411.1	8723.1
1651	Snta1	782.453	0.373316	0.110628	3.37452	0.000739433	0.006886	759.322	755.381	587.553	721.158	634.114	756.423	840.125	1029.27	958.729
1652	Actl6b	2391.9	-0.230182	0.068225	-3.37387	0.000741199	0.00689827	2447.4	2560.9	2665.82	2510.32	2616.58	2150.15	2439.8	2084.82	2051.31
1653	Hif3a	139.077	-0.779701	0.231155	-3.37307	0.000743355	0.00691415	235.327	131.003	117.261	196.888	172.836	124.085	102.544	61.3181	110.43
1654	Pigx	272.149	0.488567	0.144853	3.37285	0.000743935	0.00691535	190.353	269.401	204.583	278.161	211.753	332.548	382.341	289.071	291.132
1655	Fam76a	2160.47	0.219018	0.064986	3.37023	0.000751053	0.0069773	2095.98	1994.63	1999.68	1979.18	1999.63	2422.14	2536.49	2162.78	2253.77
1656	Plcl1	2110.36	-0.294657	0.0874368	-3.36994	0.00075184	0.0069804	2314.57	2019.98	2508.64	2070.75	2581.1	2044.92	1748.37	1853.56	1851.37
1657	Dnajc1	862.791	-0.251921	0.0747651	-3.3695	0.000753053	0.00698744	898.426	908.57	936.841	877.982	1022.14	821.94	757.357	782.244	759.621
1658	Dhcr24	3450.7	0.204027	0.0605707	3.36841	0.000756033	0.00701086	3232.87	3350.09	2995.15	3128.45	3454.43	3621.3	3618.32	3872.68	3783.05
1659	Eif6	877.057	0.32526	0.0965692	3.36815	0.000756738	0.00701317	781.286	825.108	794.631	863.101	678.754	849.735	977.094	1109.86	1013.94
1660	Slc6a9	2017.04	-0.212039	0.0629649	-3.36758	0.000758315	0.00702355	1967.33	2200.64	2116.94	2224.14	2227.41	1907.93	1763.75	1893.85	1851.37
1661	Sgip1	7557.28	-0.225853	0.0670782	-3.36701	0.000759885	0.00703385	7582.76	7593.95	8854.46	8030.04	8325.9	7521.54	6590.62	6760.76	6755.44
1662	Gpatch8	2547.06	-0.254059	0.0755366	-3.36339	0.000769921	0.00712246	2824.97	2806	2711.97	2668.29	2705.86	2438.02	1968.84	2290.67	2508.93
1663	Yif1a	331.451	0.366777	0.109062	3.36301	0.000770984	0.00712801	276.117	304.265	261.966	319.37	306.756	343.468	383.073	427.475	360.569
1664	Spef1	254.892	0.426135	0.126736	3.36238	0.000772741	0.00713996	217.547	193.335	204.583	236.952	254.104	251.148	314.223	328.49	293.642
1665	Yipf1	934.793	0.292328	0.0869637	3.3615	0.00077521	0.00715847	841.948	837.786	926.862	908.889	734.84	1084.01	1094.29	1045.04	939.488
1667	Fam103a1	1874.34	0.296597	0.0882469	3.36099	0.000776629	0.00716596	1614.87	1612.18	2007.16	1647.22	1629.93	2035.99	2365.83	2038.39	1917.46
1666	Zdhhc13	693.17	0.252333	0.0750794	3.36088	0.000776953	0.00716596	664.145	634.942	674.875	611.268	610.077	750.467	785.923	728.81	778.026
1668	Cdo1	821.219	0.301583	0.0897638	3.35974	0.000780149	0.00719112	761.414	820.882	764.692	689.107	685.622	945.032	1021.04	834.803	868.378
1669	Lhx1os	20.0201	1.77538	0.528546	3.35899	0.000782269	0.00720634	12.5508	16.9036	0	10.3023	8.01227	46.656	45.4121	22.7753	17.5683
1670	Tbc1d15	1432.47	0.235442	0.0701027	3.35853	0.000783572	0.00721402	1316.79	1347.01	1331.04	1415.99	1229.31	1535.68	1667.07	1599.53	1449.81
1671	Bccip	1667.51	-0.3004	0.0894547	-3.35813	0.000784721	0.00722028	1787.44	1761.15	1858.71	1868.14	1823.36	1575.38	1724.2	1281.55	1327.66
1673	Tmem212	91.654	0.712231	0.212128	3.35756	0.000786348	0.00722228	83.6718	48.5979	87.3221	57.2348	80.1227	126.07	91.5567	134.024	116.286
1672	Pkd2l2	453.456	0.29945	0.0891863	3.35758	0.000786286	0.00722228	376.523	419.421	439.105	431.55	390.312	504.282	494.406	536.096	489.404
1674	Dpy19l1	5068.09	0.224687	0.0669166	3.35771	0.000785899	0.00722228	4919.9	4849.23	5073.41	4602.82	4129.76	5489.52	5639.9	5544.91	5363.36
1675	Mdc1	901.034	-0.28559	0.0850775	-3.35682	0.00078844	0.00723286	916.207	946.603	1007.95	921.48	1103.4	816.976	730.257	798.888	867.541
1676	Tma16	266.313	-0.384061	0.114412	-3.35683	0.000788406	0.00723286	317.953	290.531	280.678	291.897	303.322	267.031	215.341	205.854	224.205
1677	Slc39a11	469.026	0.319262	0.0951133	3.35665	0.000788917	0.00723292	383.845	463.793	465.302	409.801	390.312	514.209	506.126	527.336	560.514
1678	Cisd2	2073.75	0.267722	0.0797736	3.35603	0.000790711	0.00724504	1819.86	1778.05	2045.83	2028.4	1838.24	2160.07	2598.75	2119.86	2274.68
1679	Serpine2	6822.98	0.260693	0.0776951	3.35534	0.000792686	0.00725881	6087.13	6548.04	6130.01	6817.81	5772.27	7872.95	8389.53	6968.37	6820.7
1680	Polr2a	2756.06	-0.258636	0.0771012	-3.3545	0.000795083	0.00727643	2814.51	2939.12	2874.14	2935	3299.91	2760.65	2302.1	2291.55	2587.57
1681	Klf3	678.064	-0.384356	0.114605	-3.35375	0.000797244	0.00729187	763.506	717.347	737.248	761.223	802.372	626.382	427.753	635.957	630.787
1682	Nrip2	663.719	0.292929	0.0873501	3.3535	0.000797958	0.00729406	608.713	613.813	558.861	543.731	691.345	724.657	755.892	760.345	716.119
1683	BC022687	331.802	0.351486	0.104824	3.3531	0.000799125	0.00730038	312.724	311.66	279.431	297.621	275.851	346.446	361.1	426.599	374.791
1684	Stxbp4	1158.36	-0.305904	0.0912349	-3.35293	0.000799609	0.00730047	1188.14	1163.18	1489.47	1215.67	1272.81	1061.18	909.708	1101.97	1023.15
1685	Pck2	711.867	0.297121	0.088636	3.35215	0.000801872	0.00731679	649.503	648.676	694.834	682.239	557.425	731.606	859.901	776.988	805.634
1686	Ring1	863.628	-0.306137	0.0913567	-3.35101	0.000805178	0.0073426	951.767	1015.27	837.045	940.94	974.064	667.081	726.594	820.787	839.097
1687	Cep83	1651.78	-0.27801	0.0829775	-3.35042	0.000806887	0.00735382	1788.49	1785.44	1803.82	1695.29	1885.17	1498.95	1717.6	1339.36	1351.93
1688	Hist3h2ba	199.099	0.686139	0.20481	3.35013	0.000807731	0.00735715	130.737	154.246	134.726	191.164	172.836	161.807	205.087	345.134	296.152
1689	Mir99ahg	80.3108	-0.863767	0.257916	-3.34902	0.000810977	0.00738234	81.5801	64.4451	143.458	129.351	83.5566	66.5096	60.0612	40.2948	53.5416
1690	Rap1b	2389.78	0.319099	0.0953204	3.34765	0.000815012	0.0074103	2294.7	2143.59	2393.87	2103.95	1829.09	2855.94	3041.15	2479.88	2365.87
1691	Chgb	26450.9	-0.316233	0.0944642	-3.34765	0.000814988	0.0074103	26870.2	27626.9	30063.7	29939.5	30436.3	22150.7	29035.9	20296.3	21638.3
1693	Rbm24	749.954	-0.341064	0.101903	-3.34694	0.000817088	0.0074204	839.856	885.327	832.055	922.625	657.006	653.184	688.507	675.376	595.65
1692	Gtf3c6	834.723	-0.420471	0.125623	-3.3471	0.000816619	0.0074204	825.214	847.294	969.275	1148.13	913.399	737.562	862.831	593.91	614.892
1694	Srm	1061.87	0.258187	0.0771863	3.34498	0.000822878	0.00746856	990.465	956.111	888.19	1076.01	972.919	1115.77	1179.98	1259.65	1117.68
1695	Nap1l3	2754.95	0.209188	0.0625714	3.34319	0.000828205	0.00751248	2594.87	2488	2744.41	2485.13	2570.8	3043.56	3185.44	2795.23	2887.06
1696	Tyro3	5661.22	0.223591	0.0669176	3.34129	0.000833894	0.00755962	5346.63	5670.11	5168.22	4987.44	5169.06	6029.54	5729.99	6829.09	6020.92
1697	Lpcat4	2972.95	-0.226647	0.0678398	-3.34092	0.000835015	0.00756532	3236.01	3373.33	2894.1	3081.52	3304.49	2661.38	2545.28	2924	2736.48
1698	Ppia	26000.6	-0.243774	0.0729698	-3.34075	0.00083552	0.00756544	24990.7	28428.7	29115.7	30782	26337.5	23403.4	25841	22696.5	22409.7
1699	Dusp22	925.373	0.218987	0.0655933	3.33855	0.00084217	0.00762117	875.417	881.101	853.262	879.126	822.975	1023.45	993.208	975.834	1023.98
1700	Gm10509	380.418	-0.392285	0.117518	-3.33809	0.000843562	0.00762928	381.753	423.647	427.878	486.496	407.481	369.277	356.705	278.56	291.969
1701	Midn	1697.39	-0.338851	0.101533	-3.33734	0.000845839	0.00764537	1873.2	1822.42	1516.91	2219.57	1925.24	1390.75	1511.78	1654.71	1361.96
1702	Med9	1572.34	0.219865	0.0658986	3.33642	0.000848659	0.00766635	1385.81	1486.46	1568.06	1406.83	1481.13	1597.22	1748.37	1701.14	1776.08
1703	Wdpcp	331.605	0.382416	0.114668	3.33498	0.000853041	0.00770141	326.32	276.797	326.834	266.714	265.55	335.526	424.091	382.8	379.811
1704	2210016L21Rik	3494.61	0.203114	0.0609222	3.334	0.000856079	0.0077243	3054.02	3197.95	3278.32	3507.35	3337.68	3583.58	3904.71	3908.59	3679.31
1705	Cdh3	65.2754	-0.820806	0.246215	-3.33369	0.000857014	0.00772821	110.865	61.2756	78.5899	54.9454	98.4365	48.6414	42.4823	42.0467	50.1953
1706	Bcap29	2091.37	0.27531	0.0825916	3.3334	0.000857925	0.00773189	1832.41	1845.66	1969.74	2131.42	1785.59	2368.54	2587.03	2051.53	2250.42
1707	Cecr5	480.37	0.437031	0.131114	3.33321	0.000858508	0.00773261	459.149	457.454	356.773	303.344	497.906	565.828	569.849	529.088	583.938
1708	Noa1	599.727	0.303219	0.0909938	3.3323	0.00086132	0.00774967	570.014	567.328	475.282	535.718	567.727	605.535	697.296	724.43	654.211
1709	A230072E10Rik	30.7476	-1.10744	0.332338	-3.33227	0.000861411	0.00774967	23.0098	49.6544	34.9288	53.8007	40.0614	23.8243	14.6491	18.3954	18.4049
1710	Moxd1	291.813	0.394396	0.118425	3.33036	0.000867338	0.00779843	243.694	276.797	273.193	247.254	240.368	324.607	400.652	312.723	307.028
1711	Gal3st3	1405.52	-0.23583	0.0708206	-3.32996	0.000868587	0.0078051	1472.62	1472.73	1605.48	1445.75	1536.07	1251.77	1222.47	1414.7	1228.11
1712	Rffl	613.27	-0.372441	0.111856	-3.32966	0.000869536	0.00780907	629.631	781.792	740.99	638.74	619.234	527.113	432.148	565.003	584.775
1713	Rnf138	483.557	0.374607	0.112514	3.32941	0.000870289	0.00781126	484.251	480.697	343.051	415.525	412.06	512.223	606.472	523.832	573.899
1714	Creb3	1196.94	0.278156	0.0835619	3.32874	0.000872383	0.00782549	1061.59	1188.54	1016.68	1182.47	1018.7	1345.08	1470.04	1238.63	1250.7
1716	Ttc30a1	178.721	0.481763	0.144745	3.32835	0.000873616	0.00783178	172.573	141.568	173.397	124.772	147.655	229.309	235.118	188.334	195.761
1715	Phf5a	639.235	0.312697	0.093954	3.3282	0.000874103	0.00783178	617.08	585.288	567.594	528.85	588.33	630.352	807.164	678.879	749.582
1717	Ttc4	1911.43	-0.268316	0.0806453	-3.32711	0.000877505	0.00785768	1943.28	2118.23	2128.16	2065.03	2084.34	1717.34	1977.63	1504.92	1663.97
1718	D15Ertd621e	3404.15	0.181492	0.0545584	3.32655	0.000879272	0.00786892	3346.87	3244.44	3295.79	3122.73	3052.68	3632.22	3504.06	3769.31	3669.27
1719	Emc7	2510.31	0.174649	0.0525093	3.32606	0.000880828	0.00787826	2384.65	2374.96	2453.75	2336.32	2323.56	2723.92	2764.28	2627.04	2604.3
1720	Cux1	3453.98	-0.186305	0.0560167	-3.32589	0.000881362	0.00787845	3787.2	3507.5	3593.93	3613.81	3747.46	3389.01	3037.49	3226.21	3183.22
1721	Tsc22d1	12088.3	0.163144	0.0490598	3.32542	0.000882862	0.00788727	11215.2	11455.4	11638.8	11647.3	11433.5	12120.6	12980.5	13511.9	12791.4
1722	Pcgf2	610.182	-0.318959	0.0959482	-3.32428	0.000886471	0.00791492	740.496	620.152	657.411	626.149	701.646	573.769	590.358	491.421	490.24
1723	Mecom	128.393	-0.684177	0.205898	-3.32289	0.000890902	0.00794986	122.37	136.285	230.78	164.836	117.895	84.3779	88.6269	101.613	108.756
1724	Reep5	16875.6	0.214402	0.064532	3.32241	0.000892429	0.00795887	14523.3	15264	16809.5	16397.8	15777.3	18307	19919.1	17467.8	17414.4
1725	BC030500	434.14	0.305928	0.0920949	3.32188	0.000894125	0.00796938	407.9	408.856	376.732	377.75	393.746	458.619	535.424	492.297	455.94
1726	Flot2	4054.21	-0.190636	0.0574097	-3.32063	0.00089814	0.00799589	3966.05	4249.15	4276.29	4496.37	4462.84	3907.19	3690.84	3781.58	3657.56
1727	Mtcp1	57.9472	-0.826966	0.249032	-3.32073	0.000897837	0.00799589	90.9931	82.4051	58.6305	80.1287	46.929	44.6706	41.0174	32.411	44.3391
1728	Phf3	3965.21	-0.206901	0.0623229	-3.31982	0.000900762	0.0080146	4379.18	4224.85	4072.95	4233.09	4164.09	4013.41	3442.53	3456.59	3700.23
1729	Tmpo	1343.02	0.254518	0.076687	3.31892	0.000903657	0.0080357	1197.55	1202.27	1418.36	1114.93	1253.35	1488.03	1516.18	1455.87	1440.6
1730	Sgtb	7212.18	-0.196293	0.0591508	-3.31851	0.000904996	0.00804295	7289.91	7238.98	8071.06	7813.69	7808.53	7127.45	6674.12	6324.53	6561.36
1731	Rnaseh2b	307.765	0.455156	0.137184	3.31785	0.000907128	0.00805725	222.776	263.063	336.814	264.425	235.79	346.446	432.148	334.622	333.798
1732	Abca8a	791.481	-0.350145	0.105562	-3.31697	0.000910005	0.00807814	965.364	857.859	1009.19	753.21	789.781	742.525	594.753	692.019	718.629
1733	Cox6a1	6418.88	0.249297	0.0752207	3.31421	0.000919025	0.0081535	5402.06	5439.8	5944.14	6290.1	6536.87	6725.41	6619.92	7624.47	7187.12
1734	Nup85	946.718	0.271832	0.082061	3.31256	0.000924462	0.008197	935.033	803.978	946.821	874.548	774.901	1043.31	1098.68	991.602	1051.59
1735	Pddc1	790.87	0.279717	0.0844575	3.31192	0.000926571	0.00821097	719.578	718.404	662.4	695.975	814.963	798.115	880.41	931.16	896.822
1736	Myo5c	129.697	-0.558198	0.168586	-3.31106	0.000929443	0.00823167	168.39	162.697	158.427	108.746	157.956	98.2754	95.9515	96.3571	120.469
1737	Ube2l6	159.375	0.520296	0.157191	3.30995	0.000933119	0.00825948	155.839	138.398	124.746	116.759	131.63	220.375	217.539	174.319	154.769
1738	Akap13	1227.7	-0.339751	0.102672	-3.30908	0.000936043	0.00828059	1284.36	1474.84	1218.77	1401.11	1388.41	1162.43	850.379	1065.18	1203.85
1739	Cd2ap	1177.72	-0.247347	0.0747561	-3.30872	0.000937239	0.0082864	1272.86	1249.81	1222.51	1359.9	1224.73	1179.3	1004.93	1001.24	1084.22
1740	Mtmr2	2909.66	-0.263439	0.0796415	-3.3078	0.000940307	0.00830874	3172.21	2939.12	3320.73	3408.9	2872.97	2880.76	2738.65	2356.37	2497.21
1741	Lamtor5	1267.45	0.250728	0.0758141	3.30714	0.00094254	0.0083237	1193.37	1171.63	1155.15	1237.42	1088.52	1274.6	1520.57	1321.84	1443.95
1742	Znhit1	949.223	-0.287568	0.087058	-3.30318	0.000955963	0.00843739	924.574	989.918	966.78	1148.13	1130.88	869.588	824.011	894.369	794.758
1743	Qpct	465.327	0.343449	0.103983	3.30294	0.000956763	0.0084396	385.936	498.657	437.858	384.618	370.854	536.048	523.705	547.483	502.789
1744	Wbp11	3541.1	-0.193501	0.05859	-3.30264	0.000957806	0.00844396	3663.78	3769.51	3667.53	3613.81	4035.9	3454.53	3315.09	3220.95	3128.84
1745	Haghl	2240.59	-0.316832	0.0959464	-3.30218	0.000959367	0.00845288	2654.49	2728.88	2116.94	2651.12	2127.83	1818.59	2184.18	1875.46	2007.81
1746	Ddx21	1290.77	-0.225909	0.0684259	-3.30151	0.000961647	0.00846811	1465.3	1308.97	1297.36	1372.49	1452.51	1227.95	1164.6	1199.21	1128.56
1747	Vps33a	5044.1	-0.198446	0.0601557	-3.29888	0.000970717	0.00854309	5231.58	5132.36	5685.92	5453.33	5244.61	4706.3	4277.53	4823.11	4842.17
1748	Zfp458	339.087	-0.485951	0.147332	-3.29833	0.000972624	0.00855497	489.48	302.152	440.353	352.566	357.119	296.812	231.455	269.8	312.047
1749	Clpb	1519.28	0.270172	0.0819297	3.29761	0.000975126	0.00857208	1442.29	1476.95	1307.34	1337	1394.14	1598.22	1472.96	1814.14	1830.45
1750	Bcorl1	939.818	-0.244947	0.0742859	-3.29735	0.000976022	0.00857505	1031.26	947.659	1011.69	1024.5	1032.44	915.252	775.669	871.594	848.3
1751	4833415N18Rik	42.0139	0.998753	0.302941	3.29686	0.000977727	0.00857533	21.9639	30.6378	29.939	37.775	25.1814	77.4291	67.3858	55.1863	32.6269
1752	Pdzph1	102.73	0.596468	0.180913	3.29699	0.00097727	0.00857533	103.544	87.6875	87.3221	66.3924	73.2551	132.027	142.829	125.264	106.247
1753	Pygo2	1435.97	0.266334	0.0807788	3.29708	0.000976958	0.00857533	1198.6	1390.32	1387.17	1213.38	1397.57	1497.96	1535.22	1763.33	1540.16
1755	Ick	1274.27	-0.231515	0.0702306	-3.2965	0.000978969	0.00857644	1332.47	1294.18	1314.82	1417.13	1460.52	1226.95	1080.37	1179.94	1162.02
1754	Ncl	14067.7	-0.315073	0.0955753	-3.29659	0.000978657	0.00857644	14038	14451.5	18706.9	14810.1	15053.9	12134.5	14476.2	11209.8	11728.1
1756	Polr2b	3682.18	-0.215503	0.0653936	-3.29548	0.000982532	0.00860275	3877.14	3688.16	4087.92	4057.95	3911.13	3534.94	3640.3	3180.66	3161.46
1757	Mesdc2	2078.21	0.20182	0.061248	3.29512	0.000983795	0.0086089	1948.51	1930.18	1934.81	2040.99	1887.46	2273.24	2400.25	2141.76	2146.68
1758	Rnpep	1183.92	0.264985	0.080424	3.29485	0.000984733	0.00861221	1087.73	1134.66	992.977	1062.28	1156.06	1170.37	1423.16	1366.52	1261.57
1759	St6galnac5	1998.97	0.214361	0.0650651	3.29457	0.000985734	0.00861607	1791.62	1996.74	1907.36	1800.61	1832.52	2234.52	1993.01	2223.22	2211.1
1760	Ube2s	1003	0.294587	0.0894589	3.29299	0.000991297	0.00865977	803.25	902.231	968.028	913.467	971.774	1057.2	1274.47	1115.11	1021.47
1761	Sema6d	3120	-0.228406	0.0693686	-3.29265	0.000992472	0.00866511	3244.38	3272.96	3451.72	3175.39	3539.14	3094.19	2546.01	2875.82	2880.37
1762	Ppcs	139.126	0.485939	0.1477	3.29004	0.00100174	0.00873608	121.324	123.608	118.509	120.193	107.593	146.917	191.903	148.915	173.174
1763	Smarca1	1462.32	-0.336175	0.102178	-3.29011	0.0010015	0.00873608	1590.81	1602.67	1833.76	1617.46	1411.3	1460.23	1396.06	1074.82	1173.73
1764	Vcp	8151.02	0.190204	0.0578294	3.28906	0.00100523	0.00876156	7561.84	8098.95	7983.73	7109.71	7600.21	8621.43	9240.64	8413.72	8728.95
1765	Rasd1	735.13	-0.293257	0.0891761	-3.28852	0.00100716	0.00877342	771.873	720.517	857.004	831.049	825.264	573.769	711.213	677.127	648.355
1766	BC005537	6442.27	-0.176263	0.0536107	-3.28783	0.00100963	0.00878998	6815.07	6861.81	7237.75	6688.46	6343.43	6031.53	5844.98	6049.47	6107.93
1767	Slitrk3	2656.72	-0.261177	0.0794503	-3.2873	0.00101154	0.00880156	2753.85	2626.4	3107.42	2759.86	3090.45	2540.27	2097.02	2460.61	2474.63
1768	Ppp3r1	37651.1	0.201045	0.0611753	3.28637	0.00101487	0.00882279	36874.2	34680.9	37935.2	33737.6	33297.9	40235.3	43737.8	39164.8	39195.8
1769	Pou6f2	46.1455	-0.919468	0.279788	-3.2863	0.00101512	0.00882279	71.1211	50.7109	31.1865	69.8265	68.6766	30.7731	27.1008	33.287	32.6269
1770	Cep164	449.222	-0.335171	0.102055	-3.28421	0.0010227	0.0088836	523.995	567.328	475.282	455.589	450.977	392.109	377.214	369.661	430.843
1771	Samd4b	2490.95	-0.219147	0.0667378	-3.2837	0.00102453	0.00889451	2683.77	2553.5	2630.89	2635.09	2782.55	2238.5	2065.52	2473.75	2354.99
1772	Eif3i	2242.76	0.250077	0.0761746	3.28294	0.0010273	0.00891353	1931.77	2108.73	1944.79	2283.67	2076.32	2313.94	2728.39	2479	2318.18
1773	Tet2	1034.88	-0.311084	0.0947708	-3.28249	0.00102894	0.00892267	1129.57	1236.08	1153.9	1053.12	1087.38	991.688	749.3	996.858	916.063
1774	Gnptg	1624.62	0.248627	0.0757531	3.28207	0.0010305	0.00893116	1530.15	1606.9	1409.63	1532.75	1418.17	1607.15	1959.31	1757.2	1800.34
1775	Fbxl5	3813.74	0.200483	0.061091	3.28171	0.00103181	0.00893753	3855.18	3523.35	3467.93	3708.81	3327.38	4226.83	4231.39	3946.26	4036.53
1776	Nudt5	476.328	0.309612	0.0943507	3.2815	0.00103258	0.0089391	450.782	388.783	387.96	449.866	475.013	532.077	528.832	508.941	564.697
1777	Cdr2	785.487	0.268936	0.0819735	3.28077	0.00103523	0.00895707	712.257	700.444	754.712	718.869	713.092	965.878	899.453	802.392	802.287
1778	Rps19-ps3	39	1.05022	0.320157	3.28032	0.00103688	0.00896623	31.3769	40.1461	18.7119	22.8939	18.3138	77.4291	53.4691	36.7909	51.8684
1779	Gm715	103.244	0.555861	0.169494	3.27953	0.00103982	0.0089866	92.039	96.1393	69.8577	97.2992	70.9659	134.012	127.447	122.636	118.795
1780	Serbp1	9311.94	-0.226463	0.0690613	-3.27916	0.00104117	0.00899326	9410.99	9233.6	11363.1	9854.69	9913.47	8533.08	8859.76	8574.9	8063.87
1781	Cox11	558.63	0.342161	0.104412	3.27704	0.00104901	0.0090559	527.133	543.029	430.373	503.666	491.038	560.865	583.766	723.554	664.25
1782	Ahsa2	878.003	-0.260418	0.0795063	-3.27544	0.00105498	0.00910225	889.013	906.457	945.573	966.123	1032.44	764.364	833.533	727.934	836.588
1783	Adgrd1	238.469	-0.395699	0.120814	-3.27528	0.00105556	0.00910225	301.219	239.82	261.966	256.412	274.707	194.565	182.381	226.001	209.147
1784	Zfp950	1405.63	-0.347265	0.106038	-3.27492	0.0010569	0.00910867	1721.55	1846.72	1339.77	1412.55	1444.5	1326.22	1270.08	1051.17	1238.15
1785	Tmem131	3258.02	-0.250686	0.0765587	-3.27443	0.00105874	0.00911936	3389.76	3403.97	3567.73	3191.41	3978.67	3161.69	2688.84	2946.77	2993.31
1787	Camkv	14244.6	0.161571	0.0493626	3.27315	0.00106354	0.00915052	13608.2	14244.5	13486.3	13043.8	13275.2	15033.2	14742.1	15846.4	14922.2
1786	Lsm12	736.657	-0.341801	0.104423	-3.27323	0.00106324	0.00915052	766.643	767.002	941.831	797.853	792.071	674.03	714.143	653.476	522.867
1788	Synpr	4782.71	0.206581	0.0631251	3.27257	0.00106576	0.00916447	4346.75	4363.25	4848.87	4642.89	4180.12	5529.23	4988.01	5115.68	5029.56
1789	Srpk3	124.06	-0.739729	0.226202	-3.27021	0.00107467	0.00923591	165.252	221.86	101.044	105.312	161.39	82.3925	109.868	84.0934	85.3319
1790	Scyl2	1470.26	-0.242793	0.0742871	-3.2683	0.00108194	0.00929319	1562.57	1457.94	1636.67	1601.43	1634.5	1438.39	1188.04	1352.5	1360.29
1791	Coa4	86.0927	0.73155	0.223898	3.26734	0.00108565	0.00931984	43.9277	64.4451	62.3729	98.4439	64.0982	113.166	133.307	96.3571	98.7173
1792	Ddb2	204.602	-0.448965	0.137464	-3.26606	0.00109057	0.00935687	232.189	249.328	229.532	265.569	184.282	157.836	156.745	175.195	190.742
1793	Rps6ka4	1183.82	0.275771	0.0844813	3.26429	0.00109739	0.00941012	1121.2	1148.39	1045.37	1039.38	1057.62	1165.41	1228.33	1490.91	1357.78
1794	Actr1a	7062.89	0.181116	0.0554988	3.26342	0.00110075	0.00943369	6750.23	6848.08	6611.53	6239.74	6884.83	7240.61	8020.37	7383.58	7587.01
1795	Dennd1a	2072.37	-0.234434	0.0718436	-3.26312	0.00110193	0.00943853	2121.08	2336.93	2099.47	2259.63	2282.35	1939.7	1667.8	1968.31	1976.02
1796	Hmgxb3	1696.67	0.223388	0.0684645	3.26282	0.00110308	0.00944317	1537.47	1537.17	1647.89	1580.83	1592.15	1806.68	1669.99	1976.2	1921.64
1797	Tceal6	3203.03	-0.297253	0.0911165	-3.26234	0.00110496	0.00945396	3373.02	3507.5	3613.89	3518.8	3448.71	2928.41	3433.01	2444.84	2559.12
1798	Atxn2	3806.14	-0.271539	0.0832531	-3.26161	0.00110783	0.00947325	3972.32	3936.43	4462.16	3728.27	4501.75	3891.31	3424.22	3181.54	3157.28
1799	Psmd5	1584.99	0.24191	0.0741889	3.26073	0.00111127	0.00949735	1327.24	1383.98	1646.65	1527.02	1447.93	1728.26	1798.91	1692.38	1712.49
1800	Chd1	1223.84	-0.257528	0.0790012	-3.25979	0.00111494	0.00951894	1382.68	1268.83	1355.99	1268.32	1320.88	1240.85	1032.03	1003.87	1141.11
1801	Pcdhga11	756.658	-0.458039	0.14052	-3.25961	0.00111565	0.00951894	813.709	850.463	827.065	858.522	952.316	654.177	409.442	769.105	675.126
1802	Ntn5	154.296	-0.664351	0.203804	-3.25975	0.00111509	0.00951894	202.904	161.641	208.326	127.061	223.199	88.3486	94.4866	128.768	153.932
1803	Mrps33	989.931	0.341197	0.104712	3.25842	0.00112034	0.00955368	897.381	936.038	920.624	855.088	817.252	1086.99	1388.73	955.687	1051.59
1804	Bfsp2	116.866	0.570914	0.175225	3.25818	0.0011213	0.00955655	127.6	101.422	84.8272	76.6946	89.2796	149.895	149.421	147.164	125.488
1805	Phf10	1144.72	-0.280713	0.0862474	-3.25474	0.00113496	0.00966758	1160.95	1114.58	1394.66	1244.28	1297.99	1101.88	1010.05	921.524	1056.61
1806	Cdh9	987.358	-0.375627	0.11547	-3.25303	0.00114179	0.00972043	1113.88	1162.12	1092.77	1163.01	964.907	971.834	969.769	646.468	801.451
1807	Grwd1	377.111	0.425907	0.130997	3.25128	0.00114888	0.00977536	390.12	315.886	263.214	370.881	295.31	370.27	434.345	489.669	464.306
1808	Celf4	17839.5	-0.180216	0.055442	-3.25053	0.00115191	0.00979573	17692.4	18399.6	19863.3	19781.5	18375.6	15898.8	17032.5	16436.8	17074.8
1809	Uap1	2131.72	0.236156	0.0726574	3.25027	0.00115296	0.00979922	1815.68	1986.18	2108.2	1920.8	2050	2223.6	2588.49	2271.4	2221.14
1810	Usp48	2695.95	-0.186093	0.0572665	-3.24959	0.00115571	0.00981716	3031.01	2919.04	2753.14	2680.88	2860.38	2491.63	2468.37	2498.28	2560.79
1811	Mlc1	5717.03	0.219661	0.067613	3.24881	0.0011589	0.00983885	5459.59	5281.32	5119.57	5890.61	4886.34	5968.99	5985.61	6668.79	6192.42
1812	Cnot7	4011.22	0.18796	0.0578588	3.2486	0.00115976	0.00984065	3738.04	3744.15	3676.26	3918.29	3812.7	4290.37	4610.8	3993.56	4316.79
1813	Gabrd	2014.42	0.217055	0.0668321	3.24777	0.00116314	0.00986396	1933.87	1975.61	1711.51	1919.66	1853.12	2058.82	2264.75	2294.17	2118.24
1814	Cdpf1	225.478	0.442768	0.13639	3.24633	0.00116903	0.00990841	222.776	192.279	215.81	163.692	178.559	230.302	308.363	253.156	264.362
1815	Akirin2	2174.31	0.244156	0.0752155	3.24608	0.00117006	0.0099117	1972.56	2043.23	2015.89	2108.53	1909.21	2400.3	2702.02	2248.62	2168.43
1817	Sp3os	249.64	0.409145	0.126106	3.24446	0.00117675	0.00994644	238.465	215.521	200.841	231.229	203.741	279.936	344.986	278.56	253.486
1818	Rcan3	1551.99	0.270515	0.0833731	3.24463	0.00117603	0.00994644	1475.76	1535.06	1223.76	1443.46	1427.33	1782.85	1516.18	1797.5	1766.04
1816	Mrpl10	1747.14	0.243415	0.0750239	3.2445	0.00117657	0.00994644	1439.16	1540.34	1701.53	1736.5	1660.83	1920.84	2054.53	1851.81	1818.74
1819	Fbxl12	205.446	-0.500315	0.154204	-3.24451	0.00117655	0.00994644	270.888	271.514	178.387	247.254	212.898	137.983	174.324	190.962	164.808
1820	Ctnnb1	17472.1	0.14535	0.0448079	3.24385	0.00117926	0.00996218	16958.2	17005	16931.8	16434.4	16100.1	18907.6	18777.9	18166.8	17967.4
1821	Rab10	6687.33	0.180926	0.0557857	3.24323	0.00118181	0.00997821	6490.84	6055.72	6610.28	6118.4	6288.49	7333.93	7493.74	6718.72	7075.86
1822	LOC106740	516.797	0.501024	0.15452	3.24245	0.00118505	0.0100001	544.913	378.218	528.922	343.409	386.878	595.608	786.656	536.096	550.475
1823	Rnf220	5520.75	0.188993	0.0582924	3.24215	0.00118632	0.0100053	5091.43	5097.5	5319.16	5079.02	5402.56	5849.87	6444.13	5813.84	5589.24
1824	Swi5	4144.42	0.342666	0.105758	3.24011	0.00119484	0.0100717	3872.96	3888.89	3280.82	3994.99	3478.47	4825.42	5830.33	3992.69	4135.25
1825	Agap2	30980.2	-0.265271	0.0819029	-3.23885	0.00120013	0.0101107	32739.7	32353.5	31939.9	35152.5	35209.4	27263	23277.4	31520.2	29365.9
1826	Mkrn1	4274.65	0.175455	0.0542	3.23718	0.00120715	0.0101643	4194.05	4110.75	3965.67	3999.57	3942.04	4517.69	4870.09	4483.23	4388.74
1827	Impdh2	1082.47	0.238634	0.0737683	3.23491	0.00121679	0.0102398	1009.29	1039.57	950.563	1026.79	986.654	1124.71	1313.29	1134.39	1157
1828	Wdr6	3749.36	0.231343	0.0715202	3.23464	0.00121794	0.0102439	3535.14	3676.54	3253.37	3352.81	3580.34	4322.13	3590.49	4311.54	4121.87
1829	Abcc5	4478.82	-0.235417	0.0727904	-3.23418	0.00121992	0.0102549	5162.55	5239.07	4236.37	4511.25	4848.57	4122.6	3975.03	3952.39	4261.58
1830	Khk	223.435	0.440891	0.136416	3.23196	0.00122945	0.0103294	196.629	222.916	189.614	149.955	203.741	301.775	241.71	244.397	260.179
1831	Phactr4	536.99	-0.290501	0.0898939	-3.2316	0.001231	0.0103367	566.877	597.966	586.305	614.702	556.281	469.538	468.038	433.607	539.599
1833	Emc4	2366.2	0.223574	0.0692002	3.23084	0.00123428	0.0103474	2098.07	2321.08	2175.57	2244.75	2172.47	2365.56	2676.39	2806.62	2435.31
1832	Ddx42	3763.86	-0.222143	0.068755	-3.23093	0.00123387	0.0103474	3695.16	3840.29	4357.37	4023.61	4180.12	3470.41	3699.62	3199.93	3408.26
1834	Irf2	1075.48	-0.24787	0.0767171	-3.23097	0.00123371	0.0103474	1165.13	1106.13	1261.18	1111.5	1140.03	1032.39	1037.15	900.501	925.266
1835	Sypl	1774.41	0.212154	0.0656865	3.2298	0.00123878	0.0103794	1611.73	1671.35	1725.23	1759.4	1522.33	1902.97	2028.9	1875.46	1872.28
1836	Cops5	2255.22	0.269097	0.0833259	3.22945	0.00124031	0.0103809	1864.84	2197.47	1947.28	2287.1	2038.55	2471.78	2800.9	2418.56	2270.5
1837	Dhx9	6160.66	-0.200832	0.0621864	-3.22952	0.00124	0.0103809	6439.59	6716.02	6932.13	5921.51	6682.24	5733.72	5510.25	5485.35	6025.1
1838	Ebf4	249.233	-0.390628	0.121053	-3.22691	0.00125137	0.0104678	270.888	304.265	273.193	281.595	264.405	172.726	232.188	214.613	229.225
1839	Abcb10	1043.19	0.227269	0.0704414	3.22635	0.0012538	0.0104824	921.436	969.845	1054.1	924.914	978.642	1128.68	1077.44	1162.42	1171.22
1840	Pofut2	931.282	0.273514	0.0847814	3.22611	0.00125487	0.0104856	813.709	896.948	860.746	907.744	781.769	1023.45	1032.03	1144.9	920.246
1841	Sav1	766.642	0.256464	0.0795312	3.2247	0.00126104	0.0105315	726.899	666.637	753.465	706.277	675.32	888.449	886.269	824.291	772.17
1843	Ndufb6	1458.62	0.301121	0.0933997	3.224	0.00126411	0.0105487	1289.59	1324.82	1231.24	1484.67	1280.82	1420.53	1487.61	1862.32	1745.96
1842	Syt13	9196.52	0.167034	0.0518109	3.22392	0.00126447	0.0105487	8673.63	8573.3	8795.83	8699.69	8863.86	9057.22	9841.98	10088.6	10174.6
1844	Mapre2	13495.6	-0.177685	0.0551258	-3.22326	0.00126742	0.0105676	14003.5	13828.2	14721.3	13732.9	14855.9	12441.3	11764.7	13222.8	12890.1
1845	Tmub2	2110.69	0.210969	0.0654599	3.22288	0.00126907	0.0105699	1939.1	2008.36	1949.78	2074.19	1892.04	2151.14	2250.1	2506.16	2225.32
1846	Zc3h7a	1341.8	-0.2871	0.0890799	-3.22295	0.00126878	0.0105699	1612.77	1570.98	1395.91	1264.89	1449.08	1231.92	1310.36	1076.57	1163.69
1847	Tbc1d31	297.726	-0.398376	0.123615	-3.22273	0.00126976	0.0105699	303.31	394.066	361.763	328.528	279.285	279.936	254.162	240.893	237.591
1848	Gfer	416.721	0.350709	0.108844	3.22211	0.00127249	0.0105868	376.523	409.913	341.804	314.791	413.204	485.421	520.042	435.359	453.43
1849	Klhl25	277.239	0.428861	0.133121	3.22158	0.00127484	0.0106007	224.868	294.757	190.861	239.241	250.67	299.79	294.446	360.025	340.491
1850	Pgrmc1	9562.09	0.247135	0.0767508	3.21997	0.00128206	0.010655	8121.4	8930.39	9488.17	9567.37	8039.74	10272.3	11715.6	10022.9	9901.01
1851	Mesdc1	905.709	0.395609	0.122928	3.21822	0.00128989	0.0107143	864.958	786.018	743.485	703.988	873.338	823.925	1021.04	1333.23	1001.4
1852	Pcbd1	182.581	0.506958	0.157539	3.21799	0.00129094	0.0107167	180.94	160.584	133.478	140.798	153.378	198.536	263.683	172.567	239.264
1853	B230307C23Rik	185.173	-0.433019	0.134568	-3.21784	0.00129158	0.0107167	191.399	210.239	190.861	251.833	202.596	152.873	171.394	149.791	145.566
1854	Ywhab	25416.8	0.197556	0.0613993	3.21756	0.00129285	0.0107215	23119.6	23517.2	26261.5	23546.4	22861.3	26781.5	29576.5	26358	26729
1855	Tmed1	223.989	0.509766	0.158482	3.21656	0.00129737	0.0107532	149.563	192.279	200.841	243.82	156.812	218.39	267.346	306.591	280.257
1856	Tbc1d10a	534	0.328885	0.102275	3.21568	0.00130135	0.0107774	500.985	490.205	407.919	524.271	472.724	560.865	550.805	685.011	613.219
1857	Bcor	1099.61	-0.256006	0.0796135	-3.21561	0.00130169	0.0107774	1194.42	1172.69	1142.67	1167.59	1246.48	1047.28	867.958	1084.46	972.951
1858	Pik3r3	3251.5	-0.19172	0.0596295	-3.21518	0.00130363	0.0107876	3397.08	3306.77	3636.34	3524.52	3344.55	3128.93	2910.77	2853.92	3160.63
1859	Coq4	467.669	0.324574	0.100988	3.21398	0.00130909	0.0108211	419.405	433.155	374.238	454.444	421.217	541.011	590.358	515.072	460.123
1860	Stx12	5497.95	0.285069	0.0886958	3.21401	0.00130896	0.0108211	5618.56	5674.33	4875.07	4455.16	4433.08	6000.76	6696.83	5723.61	6004.19
1861	Ugt8a	3398.92	0.20764	0.0646119	3.21365	0.00131058	0.0108276	3293.53	3164.15	3331.96	3160.51	2948.52	4019.36	3498.2	3560.83	3613.22
1862	Psmc1	6620.11	-0.331616	0.103196	-3.21346	0.00131144	0.0108289	6710.48	6879.77	8197.05	7787.37	6852.78	5818.1	7173.65	5112.18	5049.64
1863	Cacnb3	7160.65	0.16988	0.0528746	3.21289	0.00131408	0.0108448	7013.79	6739.26	6436.89	6659.84	7067.97	7493.75	7437.34	8030.05	7566.93
1864	Cobll1	664.298	-0.273911	0.085261	-3.21262	0.0013153	0.0108491	722.716	686.71	759.702	692.541	734.84	672.045	563.99	595.662	550.475
1865	Usp29	1526.26	-0.263258	0.0819505	-3.21241	0.00131628	0.0108514	1783.26	1547.74	1791.35	1444.61	1674.57	1488.03	1337.46	1297.32	1372
1866	Dync1li1	3295.94	-0.18923	0.0589239	-3.21144	0.00132073	0.0108823	3308.18	3376.5	3638.84	3638.99	3472.75	2992.93	3259.42	2980.06	2995.82
1867	Krtcap2	530.458	0.321044	0.100024	3.20966	0.00132894	0.010944	470.654	502.883	447.838	531.139	436.097	519.172	645.292	642.964	578.082
1868	Tmem229a	3194.62	0.194644	0.0606505	3.20927	0.00133074	0.010953	3100.04	3121.89	3128.63	2943.01	2715.02	3519.05	3375.88	3381.26	3466.82
1870	Ngb	177.924	0.604997	0.188593	3.20794	0.00133687	0.0109917	185.124	193.335	101.044	116.759	124.763	217.397	207.284	253.156	202.454
1869	Hbs1l	1550.8	0.264061	0.0823129	3.20801	0.00133655	0.0109917	1478.9	1361.8	1514.41	1364.48	1401	1680.61	1979.09	1552.22	1624.65
1872	Fh1	2634.56	0.225752	0.0703838	3.20745	0.00133919	0.0109962	2327.12	2574.63	2491.17	2493.15	2367.05	2688.18	3224.99	2768.95	2775.8
1874	Dennd2a	975.136	0.225169	0.0702138	3.20691	0.00134171	0.0109962	936.079	859.972	966.78	868.824	904.242	1062.17	1045.94	1017.88	1114.33
1876	Sacm1l	4819.55	0.175388	0.0546833	3.20733	0.00133971	0.0109962	4528.74	4469.95	4752.82	4741.33	4296.87	5257.24	5294.18	4929.98	5104.86
1873	Camk2g	9944.5	0.157167	0.0490024	3.20734	0.00133971	0.0109962	9706.98	9126.9	9209.99	9444.89	9815.04	10118.4	10696	10846.3	10536
1871	9130024F11Rik	597.12	-0.285648	0.0890725	-3.20692	0.00134166	0.0109962	636.952	634.942	718.536	582.65	673.031	490.384	542.748	571.135	523.704
1875	Pde1c	486.734	-0.347673	0.108407	-3.2071	0.0013408	0.0109962	607.667	551.481	474.034	507.1	547.124	501.304	405.779	384.552	401.562
1877	Fam184a	1022.05	-0.224283	0.0699492	-3.20637	0.00134422	0.0110109	1085.64	1113.53	1025.41	1082.88	1151.48	976.798	962.444	873.345	926.939
1878	Siah1a	925.32	0.264442	0.0825042	3.20519	0.00134974	0.0110502	804.296	818.769	953.058	835.628	837.855	980.769	1135.3	995.106	967.095
1879	Tmx2	6684.41	0.211597	0.0660457	3.20379	0.00135629	0.0110979	5911.42	6069.46	6564.13	6604.9	6082.46	7207.85	7966.17	6730.98	7022.32
1880	Acadsb	2761.06	0.223946	0.0699126	3.20322	0.00135898	0.0111081	2775.81	2667.6	2438.78	2549.24	2413.98	3120.99	3224.26	2832.9	2825.99
1881	Wdr13	8547.97	-0.203267	0.0634559	-3.20329	0.00135868	0.0111081	8337.9	9224.09	9236.18	9985.18	8609.76	7702.21	8255.49	7765.5	7815.4
1882	Fto	7371.63	0.149605	0.0467072	3.20304	0.00135983	0.0111091	6841.22	6938.94	7287.65	6831.55	7253.4	7848.13	7882.67	7725.21	7735.92
1883	Polr3a	1035.68	-0.239868	0.0749172	-3.20178	0.0013658	0.011152	1091.92	1224.46	1027.91	1071.44	1140.03	931.135	919.23	913.64	1001.4
1884	Oat	3159.66	0.206805	0.0646119	3.20072	0.00137085	0.0111872	2840.66	2958.13	3139.85	2935	2915.32	3178.56	3737.71	3435.57	3296.15
1885	Crip1	94.0256	0.557437	0.174211	3.19978	0.00137534	0.0112144	65.8916	80.2922	68.6102	92.7204	81.2674	118.129	125.25	109.497	104.573
1886	Coro1b	1852.19	0.207885	0.0649698	3.19972	0.00137563	0.0112144	1611.73	1843.55	1669.1	1676.98	1862.28	2002.24	1969.57	2015.61	2018.69
1887	Ssu72	1941.7	0.253481	0.0792441	3.19873	0.00138033	0.0112467	1753.97	1660.78	1832.52	1826.93	1872.58	2174.96	2428.82	1979.7	1945.07
1888	Axin2	1149.37	-0.263176	0.0822797	-3.19855	0.00138121	0.0112479	1281.23	1245.59	1186.33	1250.01	1240.76	1110.81	892.861	1137.01	999.722
1889	Tmsb15l	16.7207	-1.48857	0.465521	-3.19764	0.00138558	0.0112775	12.5508	25.3554	34.9288	26.328	18.3138	7.94145	13.9166	6.13181	5.01953
1890	Snhg3	194.664	-0.42293	0.132321	-3.19625	0.00139226	0.0113259	209.18	218.691	232.027	207.19	231.211	163.792	195.565	145.412	148.913
1891	Chic1	1805.86	0.276933	0.0866479	3.19608	0.00139309	0.0113267	1882.62	1655.5	1650.39	1529.31	1532.63	2177.94	1737.38	2015.61	2071.39
1892	Terf1	447.809	-0.339417	0.106226	-3.19524	0.00139717	0.0113538	460.195	470.132	523.933	574.637	441.82	370.27	435.81	384.552	368.935
1893	Cdk8	839.795	-0.258864	0.0810242	-3.1949	0.00139878	0.0113609	899.472	867.367	975.512	920.336	868.759	763.371	841.59	715.67	706.08
1894	Amz1	247.039	0.42724	0.133747	3.1944	0.00140123	0.0113748	195.583	214.465	246.997	192.309	222.054	267.031	239.512	324.986	320.413
1895	Nup43	120.77	0.535906	0.167835	3.19305	0.00140778	0.0114159	92.039	100.365	107.281	119.048	84.7012	159.822	161.14	145.412	117.122
1896	Tbc1d17	1454.61	0.198312	0.0621052	3.19317	0.00140721	0.0114159	1364.9	1424.13	1313.57	1369.06	1355.22	1465.2	1618.72	1582.01	1598.72
1898	Thap1	306.941	0.371649	0.116452	3.19144	0.00141566	0.0114727	297.035	288.418	248.244	278.161	246.091	302.768	395.525	338.126	368.099
1897	Armc1	3914.36	0.210726	0.066031	3.19131	0.00141628	0.0114727	3885.51	3550.82	3776.06	3775.21	3306.78	4177.2	4551.47	4095.18	4110.99
1899	Tex264	1682.81	0.24107	0.0755731	3.18989	0.00142326	0.0115232	1372.22	1511.82	1672.84	1622.03	1608.18	1742.15	1865.56	1973.57	1776.91
1900	Zfp943	1180.36	-0.351718	0.110278	-3.18937	0.00142583	0.011538	1208.01	1214.95	1276.15	1612.88	1219.01	1041.32	1210.01	902.253	938.651
1901	Vopp1	5354.41	-0.18869	0.0591706	-3.18891	0.00142809	0.0115441	5385.33	5438.74	6147.47	5729.2	5617.75	4803.58	5193.83	4808.22	5065.54
1902	Lca5	416.463	-0.325146	0.10196	-3.18896	0.00142784	0.0115441	468.562	507.109	451.58	404.078	454.41	406.006	349.381	374.917	332.125
1903	Trim32	6329.73	0.189652	0.0594926	3.18783	0.00143343	0.0115812	5886.31	6134.96	5997.78	5502.55	6267.89	6371.03	6724.66	7109.4	6972.96
1904	Camk2a	107338	-0.207592	0.0651306	-3.18732	0.00143596	0.0115955	112471	106866	109573	120784	120986	103007	88895	102219	101241
1905	Aamdc	661.298	0.336734	0.105657	3.18705	0.0014373	0.0116003	647.411	557.819	653.668	563.19	540.256	692.891	887.734	667.492	741.217
1906	Rilpl2	274.522	0.439494	0.137961	3.18565	0.0014443	0.0116506	210.226	272.571	219.553	289.608	193.439	276.958	333.267	333.746	341.328
1909	Rbm8a	2491.35	-0.286256	0.0898952	-3.18433	0.00145088	0.0116946	2674.36	2675	2790.56	2791.91	2609.71	2284.16	2651.48	1889.47	2055.5
1907	Cwc25	677.457	-0.288581	0.0906318	-3.1841	0.00145204	0.0116946	733.175	715.234	753.465	802.432	682.188	543.989	678.252	567.631	620.748
1908	Gnpnat1	485.109	-0.370147	0.116246	-3.18418	0.00145165	0.0116946	491.572	493.374	575.078	674.226	463.567	407.992	434.345	393.312	432.516
1910	Yipf3	1276.6	0.208139	0.0654045	3.18234	0.00146091	0.0117599	1257.17	1193.82	1128.95	1181.33	1208.71	1331.18	1328.67	1454.12	1405.47
1911	Atp8b1	213.413	-0.533036	0.167536	-3.18163	0.0014645	0.0117826	287.622	303.209	233.275	224.36	187.716	160.814	141.364	168.187	214.166
1912	Eif2s2	3392.47	-0.332472	0.104513	-3.18116	0.00146688	0.0117957	3544.55	3417.7	4417.25	4005.29	3287.32	3102.13	3465.97	2580.62	2711.38
1913	Caprin2	273.873	-0.404706	0.127251	-3.18038	0.00147084	0.0118213	304.356	325.395	260.719	361.724	283.863	249.163	248.302	197.094	234.245
1914	Brpf3	1333.45	-0.241232	0.0758751	-3.17933	0.00147616	0.0118578	1338.75	1452.65	1514.41	1379.36	1470.82	1268.65	1083.3	1192.2	1300.89
1915	Rpl7	8105.43	0.291576	0.091731	3.17859	0.00147992	0.0118695	7199.96	7436.54	7681.85	7740.43	6801.28	8967.88	11030	7888.14	8202.74
1916	Tm9sf2	6661.12	-0.219716	0.0691233	-3.17861	0.00147983	0.0118695	6426	6744.54	7975	7371.84	7022.19	6092.08	6384.07	5963.63	5970.73
1917	Rasgef1b	2370.85	-0.220169	0.0692616	-3.1788	0.00147885	0.0118695	2612.65	2586.25	2607.19	2310	2534.17	2192.83	2305.77	2231.98	1956.78
1918	Hrh1	543.233	0.349886	0.110148	3.1765	0.00149063	0.0119492	423.589	531.408	540.149	494.509	432.663	550.938	673.858	680.631	561.35
1919	Mrpl19	1093.49	0.256919	0.0808998	3.17577	0.0014944	0.0119731	1100.28	1006.82	1061.59	895.152	968.341	1121.73	1247.37	1279.8	1160.35
1921	Man2a2	8300.94	-0.208093	0.0655509	-3.17453	0.00150079	0.0120118	8835.75	8873.34	8578.77	8664.2	9184.36	8031.78	6700.49	8108.01	7731.74
1920	Kdm2a	3862.12	-0.21746	0.0685014	-3.17454	0.00150075	0.0120118	3920.03	4056.87	3864.63	4510.1	4238.49	3679.87	3382.47	3326.95	3779.7
1922	Acaa1a	1005.02	0.338899	0.10677	3.17409	0.00150307	0.0120238	879.6	911.739	747.228	944.374	1012.98	959.922	1070.85	1235.12	1283.33
1923	Fam193a	1754.07	-0.206923	0.0652185	-3.17276	0.00150995	0.0120726	1829.28	1790.73	1812.56	1918.51	1973.31	1645.86	1623.85	1490.91	1701.62
1924	Phf14	1647.37	-0.238809	0.0752814	-3.17222	0.00151279	0.012089	1642.06	1827.7	1964.75	1729.64	1671.13	1627	1424.62	1443.6	1495.82
1926	Gpr153	820.517	0.264443	0.0834058	3.17057	0.00152143	0.0121488	805.342	722.63	684.855	731.461	819.541	958.93	848.182	948.679	865.031
1927	Layn	220.343	-0.384702	0.121343	-3.17038	0.00152241	0.0121488	231.143	229.255	243.254	241.531	285.008	171.734	183.846	203.226	194.088
1925	Ankrd23	80.5907	-0.767047	0.241945	-3.17033	0.00152265	0.0121488	107.728	103.535	132.231	54.9454	95.0027	67.5023	65.9209	49.9305	48.5221
1929	Zbtb7b	723.618	-0.307392	0.0969796	-3.16965	0.0015262	0.0121645	909.931	750.098	752.217	770.38	771.468	615.462	556.665	709.538	676.799
1928	Gm10814	29.9735	-1.03649	0.326995	-3.16974	0.00152575	0.0121645	37.6523	29.5813	54.8882	28.6174	43.4952	22.8317	22.7061	15.7675	14.222
1930	Drg2	1542.76	0.250194	0.0789425	3.16932	0.00152798	0.0121724	1426.6	1527.66	1239.97	1505.28	1414.74	1688.55	1826.74	1696.76	1558.56
1932	Rpl5	6606.58	0.295408	0.0932302	3.16858	0.00153184	0.0121871	5775.45	5660.6	6455.6	6359.93	5753.96	7157.23	9048	6537.39	6711.1
1931	Fut9	7105.48	0.289732	0.091441	3.16851	0.00153221	0.0121871	7238.66	6668.48	6264.74	5833.37	6323.97	7977.18	6496.13	8206.99	8939.77
1933	Dgat2	1775.17	0.269675	0.0851102	3.16854	0.00153208	0.0121871	1779.07	1710.44	1641.66	1374.78	1626.49	1804.69	1897.06	2147.89	1994.42
1934	Ube3b	3954.55	0.203874	0.0643472	3.16835	0.00153307	0.0121877	3726.53	3772.68	3426.77	3875.94	3718.84	4255.62	3898.12	4561.19	4355.27
1935	Mina	340.942	-0.382511	0.12075	-3.16781	0.00153594	0.0122041	323.183	414.139	396.692	325.094	442.964	290.855	298.841	267.172	309.537
1936	Ccdc171	123.015	-0.548046	0.173222	-3.16384	0.00155704	0.0123654	102.498	156.358	153.437	170.56	132.775	100.261	89.3594	98.985	102.9
1937	Glt1d1	566.821	-0.303335	0.0958843	-3.16356	0.00155855	0.012371	565.831	665.58	713.546	586.084	564.293	513.216	502.463	517.7	472.672
1938	Rps12	2959.35	0.286647	0.090626	3.16296	0.00156172	0.0123898	2935.84	2611.61	2521.11	2949.88	2462.06	3289.74	3844.65	2922.25	3097.05
1939	Ndfip1	12256.3	0.181567	0.057417	3.16226	0.0015655	0.0124134	11036.3	11526.2	12761.5	11357.7	11155.4	12934.6	13465.4	13305.2	12764.7
1940	Wdr78	573.531	-0.298719	0.0944741	-3.16191	0.00156737	0.0124218	596.162	532.464	662.4	649.043	687.911	538.033	495.139	485.289	515.338
1941	Tbrg1	1509.11	0.279607	0.0884792	3.16014	0.00157693	0.0124912	1338.75	1375.53	1579.28	1306.1	1293.41	1609.14	1932.21	1606.54	1540.99
1943	Bcl7c	213.149	0.45579	0.144271	3.15926	0.00158169	0.012516	225.914	174.319	164.665	202.611	146.51	232.287	229.991	277.684	264.362
1942	Polr3gl	871.736	-0.324439	0.102695	-3.15926	0.0015817	0.012516	821.03	924.417	1005.45	1029.08	1009.55	736.569	914.103	706.035	699.387
1944	Polr3h	1199.14	0.234184	0.0741319	3.15901	0.00158305	0.0125203	1087.73	1092.4	1113.98	1220.25	1047.32	1221.99	1374.82	1380.53	1253.21
1945	Twf1	2721.22	-0.250085	0.0791751	-3.15863	0.00158515	0.0125304	2826.02	2734.16	3186.01	3096.4	2800.86	2582.96	2724	2298.55	2242.05
1946	Dock6	450.94	-0.321051	0.10166	-3.15809	0.00158807	0.012547	497.847	522.956	451.58	480.772	519.653	386.153	339.859	419.591	440.045
1947	Ret	475.796	0.470256	0.148916	3.15786	0.00158932	0.0125505	444.507	524.012	288.163	357.145	415.494	660.133	574.244	491.421	527.05
1948	Bclaf1	6386.86	-0.225313	0.0713541	-3.15767	0.00159035	0.0125522	6724.08	6853.36	7549.62	6371.38	6629.58	6248.93	6084.49	5226.06	5794.21
1949	Cdk2ap2	383.825	0.38664	0.122481	3.15673	0.00159551	0.0125855	320.045	330.677	351.783	297.621	389.168	364.314	421.161	521.204	458.45
1950	Tmed3	739.051	0.278758	0.0883096	3.1566	0.00159622	0.0125855	645.319	648.676	734.753	694.83	654.717	748.481	933.146	789.252	802.287
1951	Phf20l1	2065.37	-0.220564	0.0698817	-3.15625	0.0015981	0.0125939	2248.68	2344.32	2103.21	2214.99	2108.37	2028.05	1896.32	1698.51	1945.9
1952	Zfp949	982.532	-0.283732	0.0899055	-3.15589	0.00160008	0.0126031	1113.88	1048.02	992.977	1204.22	977.497	882.493	961.712	774.361	887.619
1953	Eya4	196.767	-0.454283	0.143971	-3.15538	0.00160287	0.0126186	252.061	227.142	203.336	226.65	207.175	182.653	130.377	190.086	151.422
1954	Bms1	1542.23	-0.290264	0.0919954	-3.1552	0.00160388	0.0126201	1737.24	1714.66	1545.6	1793.74	1600.17	1417.55	1596.75	1165.92	1308.42
1955	Spata33	57.102	-0.816268	0.25873	-3.15491	0.00160548	0.0126262	60.6621	48.5979	77.3424	85.8522	81.2674	31.7658	32.9604	39.4188	56.0514
1956	Mrpl12	1482	0.27598	0.087506	3.15384	0.00161139	0.012665	1221.61	1326.93	1450.79	1424	1354.07	1397.69	1620.92	1821.15	1720.86
1957	Mns1	139.367	-0.538519	0.170757	-3.15372	0.00161206	0.012665	163.16	120.438	185.871	179.717	159.101	133.019	91.5567	105.993	115.449
1959	C1qbp	1723.75	0.275301	0.0873071	3.15325	0.00161462	0.0126766	1571.98	1558.3	1513.17	1631.19	1609.32	1826.53	2294.78	1781.73	1726.72
1958	Zbtb18	14341.5	0.206131	0.0653729	3.15315	0.00161518	0.0126766	13153.2	12689.3	15224	12418.8	13642.6	15293.2	15557.3	15408.4	15686.9
1960	Lpcat3	599.742	-0.246488	0.0781955	-3.1522	0.00162046	0.0127115	600.346	671.919	679.865	631.872	639.837	547.96	533.226	559.747	532.906
1962	Lrrc16b	1052.49	-0.327584	0.103973	-3.15068	0.0016289	0.0127647	1092.96	1373.42	1006.7	1148.13	1162.92	835.837	845.252	934.664	1072.51
1961	Fam163a	456.734	-0.33618	0.106698	-3.15075	0.0016285	0.0127647	504.123	508.165	548.882	529.994	425.795	413.948	444.6	347.761	387.34
1963	Aga	180.318	0.417843	0.132674	3.14941	0.00163601	0.0128139	151.655	150.02	175.892	168.27	139.642	182.653	216.074	229.505	209.147
1964	Supt6	6954.78	-0.200048	0.0635424	-3.14826	0.00164244	0.0128577	7299.32	7374.2	7563.34	6738.83	7919.56	6905.09	6080.83	6342.92	6368.94
1965	Sh3d19	1194.02	-0.198704	0.0631265	-3.14771	0.00164556	0.0128756	1303.19	1217.06	1257.44	1228.26	1326.6	1083.01	1097.22	1090.59	1142.78
1968	Cog4	1829.75	0.201827	0.0641341	3.14696	0.0016498	0.0128891	1766.52	1744.24	1750.18	1602.57	1713.48	2002.24	2108.73	1861.44	1918.3
1966	Lancl1	6138.97	0.16615	0.0527928	3.14721	0.00164835	0.0128891	5899.91	5689.12	6071.38	5478.51	5978.3	6313.45	6651.41	6714.34	6454.27
1967	Rin2	1683.98	-0.271157	0.0861648	-3.14696	0.00164979	0.0128891	1828.23	1610.07	1772.64	2109.67	1793.6	1614.1	1593.82	1380.53	1453.15
1969	Sec62	10326.8	-0.206144	0.0655113	-3.1467	0.00165125	0.0128938	10788.4	10741.2	11823.4	11206.6	10324.4	9679.63	10419.9	8918.29	9039.33
1970	Snx10	5023.72	0.25342	0.0805534	3.14599	0.00165528	0.0129188	4708.63	4913.67	4639.3	4789.41	4091.98	5939.21	6061.06	5140.21	4930.01
1974	Ubqln2	6003.32	0.204646	0.0650631	3.14535	0.00165887	0.0129236	5768.13	5481	5440.17	5270.18	6152.28	6246.94	6192.17	6993.77	6485.23
1973	Hnrnpul2	11814	-0.217944	0.0692925	-3.14528	0.00165926	0.0129236	12009	12080.8	14238.5	11517.9	13151.6	10431.1	10742.2	10872.6	11282.2
1971	Hdac7	652.809	-0.297464	0.0945716	-3.14539	0.00165867	0.0129236	752.001	808.204	612.502	649.043	735.985	561.857	577.906	573.763	604.016
1972	Dynlt1b	39.3237	-0.880768	0.280026	-3.14531	0.0016591	0.0129236	53.3408	54.9368	61.1255	37.775	40.0614	22.8317	35.8902	24.5273	23.4245
1975	Unc13a	9933.58	-0.264185	0.0840381	-3.14363	0.00166865	0.0129901	11113.7	11277.9	10410	9500.98	11353.4	9125.71	7484.95	9550.74	9584.78
1976	Cars2	292.768	0.329415	0.104811	3.14295	0.00167257	0.0130074	280.301	268.345	256.976	259.846	247.236	359.35	314.955	343.382	304.518
1977	Herpud1	2170.44	0.23077	0.0734243	3.14297	0.00167244	0.0130074	1888.89	2027.38	1957.26	1949.42	2252.59	2453.91	2474.96	2387.03	2142.5
1978	Map2k2	1485.46	0.329006	0.104729	3.14149	0.0016809	0.0130656	1342.93	1570.98	1177.6	1248.86	1326.6	1484.06	1499.33	1976.2	1742.61
1979	Gnaz	1994.78	-0.326608	0.103976	-3.14119	0.00168262	0.0130658	2013.35	2146.76	2280.35	2214.99	2304.1	1763.99	1358.7	2099.71	1771.06
1980	Dnajc8	3845.9	-0.336061	0.106981	-3.14131	0.00168196	0.0130658	3867.73	4186.82	4495.84	4483.77	4153.79	3502.18	4214.54	2798.74	2909.65
1981	Nudt16	358.637	0.315257	0.100368	3.14101	0.00168369	0.0130675	329.458	314.83	303.132	311.357	358.263	392.109	368.424	413.459	436.699
1982	Rpl35a	4022.28	0.280776	0.089405	3.1405	0.00168662	0.0130836	3239.15	3798.03	3676.26	3984.69	3661.61	4620.93	5184.31	4132.84	3902.68
1983	Psmd10	544.284	0.351164	0.111829	3.1402	0.00168835	0.0130904	496.802	444.776	482.766	516.258	485.315	604.543	758.09	517.7	592.304
1984	Palmd	756.934	-0.34203	0.108986	-3.1383	0.0016993	0.0131687	723.761	813.487	854.509	952.387	833.277	713.737	761.752	576.391	583.101
1985	Fbf1	2357.54	-0.179886	0.0573294	-3.13776	0.00170243	0.0131863	2578.14	2503.85	2300.31	2494.29	2557.06	2211.69	2142.43	2185.55	2244.56
1986	Dnajb1	2335.85	0.251902	0.0802982	3.13708	0.00170637	0.0132102	1940.14	2189.02	2290.33	2334.04	2015.66	2323.87	2811.16	2647.19	2471.28
1987	Ackr4	15.5838	-1.46481	0.46699	-3.13671	0.00170854	0.0132203	16.7344	13.7342	24.9492	21.7492	32.0491	3.97072	12.4517	8.75973	5.85611
1988	Ttc25	120.19	-0.536826	0.171153	-3.13653	0.00170958	0.0132218	166.298	115.156	108.529	153.389	153.378	98.2754	92.2892	99.861	94.5344
1989	8430419L09Rik	10182.3	0.179926	0.0573798	3.13571	0.00171441	0.0132524	9854.45	9603.37	9231.19	9397.95	9985.58	10349.7	10314.4	11587.4	11316.5
1990	P4ha2	391.833	-0.344004	0.109732	-3.13494	0.00171889	0.0132804	415.222	466.962	436.61	408.656	436.097	365.307	386.003	281.187	330.452
1991	Hn1	1883.18	0.322357	0.102916	3.13224	0.00173477	0.0133963	1812.54	1872.08	1341.02	1868.14	1578.42	1852.34	2133.64	2281.03	2209.43
1992	Camk2n2	2747.41	0.310427	0.0991436	3.13108	0.00174163	0.0134378	2265.42	2340.09	2140.64	2770.16	2897.01	2711.01	3098.28	3414.54	3089.52
1993	Usp33	6712.07	0.154267	0.0492701	3.13104	0.00174189	0.0134378	6232.51	6441.34	6681.39	6300.41	6304.52	7003.36	7371.42	6861.5	7212.22
1994	E030024N20Rik	32.7873	1.12483	0.3593	3.13062	0.00174438	0.0134503	36.6064	17.9601	12.4746	9.15757	30.9045	48.6414	46.1446	44.6746	48.5221
1995	Zfp777	1035.87	-0.242138	0.0774184	-3.12765	0.00176208	0.0135799	1171.41	1144.16	1049.11	1021.07	1174.37	903.339	884.072	1008.25	967.095
1996	Mir124a-1hg	3868.82	-0.623977	0.199529	-3.12725	0.00176449	0.0135917	4882.25	5678.56	3665.03	4059.09	4636.82	2385.41	3949.39	2427.32	3135.53
1997	Dab2	560.145	-0.287409	0.0919283	-3.12645	0.00176933	0.0136221	549.096	549.368	618.739	658.2	670.742	497.333	506.858	512.444	478.528
1998	Os9	5863.73	-0.243146	0.0777771	-3.12619	0.00177088	0.0136272	6489.8	6057.83	6057.66	6117.26	6768.08	5396.21	6132.84	4876.54	4877.31
1999	Wnk4	205.452	-0.445495	0.142559	-3.12498	0.00177815	0.0136764	237.419	242.99	169.654	243.82	270.128	181.661	169.197	157.675	176.52
[truncated: 22,422 more rows]

## Sheet: LD droplet formation
	Gene	baseMean	log2FoldChange	lfcSE	stat	pvalue	padj	WT_1S_sorted	WT_2S_sorted	WT_3S_sorted	WT_4S_sorted	WT_5S_sorted	KO_2S_sorted	KO_3S_sorted	KO_4S_sorted	KO_5S_sorted
5856	Plin5	18.6044	0.788344	0.476027	1.65609	0.0977031	0.256484	20.918	7.39533	26.1966	3.43409	12.5907	18.8609	23.4385	23.6513	30.9537
7240	Acaa1b	22.3801	0.491226	0.366681	1.33966	0.180357	0.383009	16.7344	21.1295	12.4746	24.0386	20.603	14.8902	29.2982	26.2792	35.9733
1922	Acaa1a	1005.02	0.338899	0.10677	3.17409	0.00150307	0.0120238	879.6	911.739	747.228	944.374	1012.98	959.922	1070.85	1235.12	1283.33
1482	Acat2	970.31	0.309027	0.0876883	3.52416	0.000424831	0.00440741	864.958	876.875	873.221	888.284	884.784	1004.59	1277.4	978.462	1084.22
1933	Dgat2	1775.17	0.269675	0.0851102	3.16854	0.00153208	0.0121871	1779.07	1710.44	1641.66	1374.78	1626.49	1804.69	1897.06	2147.89	1994.42
5624	Dgat1	388.636	0.193475	0.113208	1.70901	0.0874484	0.239068	354.559	371.88	335.566	392.631	373.143	342.475	461.446	468.646	397.379
2895	Acaca	2664.86	0.191973	0.0728412	2.6355	0.00840136	0.0446186	2490.28	2429.9	2516.12	2416.45	2677.24	3067.38	2553.33	2743.55	3089.52
8548	G0s2	168.553	0.189318	0.174628	1.08412	0.278312	0.500531	178.849	163.754	178.387	100.733	171.692	154.858	165.535	203.226	199.944
3834	Abhd5	748.747	0.185255	0.0826407	2.24169	0.0249813	0.100179	734.22	697.274	629.966	750.921	716.526	755.43	845.984	847.942	760.458
3554	Hadhb	2028.19	0.166928	0.0709708	2.35206	0.0186697	0.0807672	1850.19	1962.93	2013.4	1997.49	1794.75	2136.25	2394.39	2047.15	2057.17
9685	Lipe	208.97	0.155659	0.178067	0.874161	0.382031	0.606527	238.465	207.069	133.478	244.965	169.402	219.382	177.254	233.885	256.832
7149	Fasn	7618.88	0.143987	0.106013	1.3582	0.174399	0.375071	7306.64	7570.71	6443.12	7121.15	7952.75	8380.21	6004.66	8870.98	8919.7
6892	Plin3	660.537	0.124096	0.0878204	1.41306	0.157638	0.351665	700.752	578.949	639.946	572.348	684.477	670.06	717.805	672.748	707.753
7488	Mtor	3524.91	0.1071	0.0829296	1.29145	0.196546	0.403532	3410.67	3704.01	3047.54	3268.11	3607.81	3839.69	3164.93	3680.84	4000.56
7496	Mgll	7457.54	0.0850856	0.0659447	1.29026	0.196962	0.404008	7461.44	6816.38	7189.1	7161.22	7679.19	7258.48	7202.22	8474.17	7875.63
9417	Acat1	3697.9	0.0707703	0.0772171	0.916511	0.359399	0.586786	3416.95	3541.31	3950.7	3568.02	3611.25	3773.18	4362.5	3548.57	3508.65
12491	Plin2	203.705	0.0539575	0.126095	0.427912	0.668715	0.823168	203.95	215.521	185.871	214.058	180.848	224.346	185.311	226.001	197.435
11501	Hif1a	3347.58	0.032288	0.05589	0.577706	0.563463	0.753171	3411.72	3252.89	3429.26	3239.49	3236.96	3596.48	3400.05	3219.2	3342.17
22543	Plin1	0.859556	0.0290351	1.85714	0.0156343	0.987526	NA	3.13769	1.05648	0	0	0	0.992681	0	0.875973	1.67318
14111	Pnpla2	545.348	0.0168768	0.0920853	0.183274	0.854583	0.931133	539.683	574.723	455.322	578.071	563.148	574.762	539.086	557.119	526.214
14889	Mapkap1	1774.19	-0.00438383	0.0606602	-0.0722687	0.942388	0.973084	1746.65	1746.36	1793.85	1907.06	1688.3	1824.55	1723.46	1793.99	1743.45
13637	Rptor	2483.69	-0.0185735	0.0720356	-0.257838	0.796532	0.897893	2335.49	2467.93	2673.3	2320.3	2692.12	2526.37	2258.89	2584.12	2494.7
10439	Mlst8	879.933	-0.0571896	0.0761978	-0.750542	0.452928	0.667083	858.682	924.417	895.675	962.689	834.421	877.53	794.713	897.873	873.397
10365	Scp2	3564.77	-0.058077	0.0760747	-0.763421	0.445212	0.660356	3604.16	3482.15	3707.45	3866.78	3483.05	3556.78	3951.59	3333.08	3097.88
10671	Rictor	2420.62	-0.0586061	0.082378	-0.711428	0.476819	0.686946	2563.5	2551.39	2358.94	2338.61	2505.55	2540.27	1965.91	2446.59	2514.78
10759	Fabp5	3450.23	-0.0693458	0.0996239	-0.696077	0.486381	0.695056	3285.17	3527.57	3636.34	3873.65	3297.62	3456.51	4084.16	2804.87	3086.17
5061	Scd1	9252.94	-0.102324	0.0550717	-1.85801	0.0631675	0.191899	9550.1	8946.24	9530.58	9949.7	9738.35	9467.2	8517.71	8760.61	8815.96
12799	Agpat2	35.6066	-0.113706	0.297425	-0.382301	0.702238	0.843509	26.1475	45.4285	32.4339	32.0515	48.0736	38.7145	37.3552	37.6669	22.5879
9514	Acacb	199.711	-0.125914	0.139708	-0.901263	0.367449	0.593814	213.363	206.013	187.119	199.177	230.067	202.507	149.421	218.993	190.742
4812	Srebf1	1873.77	-0.226424	0.117062	-1.93422	0.053086	0.169617	1973.61	1999.91	1792.6	2062.74	2185.06	1643.88	1290.58	2146.13	1769.38
5947	Pparg	121.216	-0.261227	0.159845	-1.63425	0.102206	0.264236	134.921	115.156	147.2	121.338	136.209	91.3266	101.811	120.008	122.978
521	Epas1	4752.99	-0.346319	0.0705485	-4.90895	9.15646e-07	2.70212e-05	4977.43	5027.77	5170.71	5467.07	5610.88	4190.11	3641.03	4329.94	4361.97
6306	Plin4	160.711	-0.575736	0.373099	-1.54312	0.122802	0.29938	261.475	124.664	106.034	151.1	297.599	172.726	123.785	90.2253	118.795
255	Fabp3	3342.37	-0.633231	0.107069	-5.91426	3.33376e-09	2.01006e-07	3619.85	3502.22	4412.26	4437.99	3875.65	2502.55	3166.4	2288.04	2276.35
20136	Fabp4	4.25101	-0.634552	0.870651	-0.728825	0.466109	NA	3.13769	4.2259	8.73221	9.15757	0	2.97804	1.46491	4.37987	4.18294
21264	Lpcat2b	1.50257	-1.33069	1.46561	-0.907942	0.363909	NA	0	3.16943	3.74238	0	3.43383	0	1.46491	0.875973	0.836588
	G0s2
	Fasn
	Fabp3
	Fabp4
	Fabp7
	Hif1a
	Epas1
	Pparg
	Scd1

## Sheet: All_genes_detected
Gene	baseMean	log2FoldChange	lfcSE	stat	pvalue	padj
Fabp7	249.611	-6.71395	0.349045	-19.2352	1.87895e-82	2.88889e-78
Rpl41	4118.43	0.871055	0.0612786	14.2147	7.42992e-46	5.71175e-42
Rps14	3365.37	0.948565	0.0687555	13.7962	2.68597e-43	1.37656e-39
Fus	8869.75	-0.817907	0.062201	-13.1494	1.71508e-39	6.59233e-36
Srsf5	7641.18	-1.13737	0.0910402	-12.493	8.15001e-36	2.50613e-32
Rpl18	2019.02	0.728075	0.0632251	11.5156	1.10091e-30	2.82108e-27
Slc25a11	2675.75	0.74456	0.0657739	11.32	1.04476e-29	2.29474e-26
Fam134a	5617.82	0.579823	0.0517125	11.2124	3.54311e-29	6.80941e-26
Cxx1b	1081.96	0.948325	0.0850348	11.1522	6.98616e-29	1.19347e-25
Myeov2	1003.94	0.841959	0.0769669	10.9392	7.48281e-28	1.15048e-24
Cck	4264.35	0.836247	0.0781508	10.7004	1.01311e-26	1.29804e-23
Sumo2	3115.5	-0.709281	0.0662378	-10.7081	9.32577e-27	1.29804e-23
Mt3	4289.55	0.809573	0.0770041	10.5134	7.49575e-26	8.86517e-23
Sar1b	1463.79	0.700381	0.0670568	10.4446	1.55116e-25	1.70351e-22
Gapdh	5932.2	-0.71993	0.069269	-10.3932	2.66158e-25	2.72812e-22
Pabpn1	4586.27	-0.673277	0.0653355	-10.3049	6.6944e-25	6.4329e-22
Mbd6	1106.43	-0.923382	0.0906108	-10.1906	2.18322e-24	1.97453e-21
Cox5a	3296.14	0.908282	0.0892792	10.1735	2.60371e-24	2.224e-21
Gng13	320.611	1.12184	0.111057	10.1014	5.44421e-24	4.18523e-21
Fis1	2910.71	0.606475	0.0600131	10.1057	5.21186e-24	4.18523e-21
Tprgl	4327.86	0.496407	0.0493427	10.0604	8.26652e-24	6.05228e-21
Mpc1	2331.77	-0.952323	0.0957323	-9.94776	2.57911e-23	1.80244e-20
Nudt16l1	833.673	0.809662	0.082481	9.81634	9.5754e-23	6.40095e-20
Neat1	5491.33	-0.952925	0.0991344	-9.61245	7.08422e-22	4.53833e-19
2310033P09Rik	488.203	-0.868847	0.0907615	-9.57285	1.03998e-21	6.39588e-19
2022-09-15	5096.91	0.546252	0.0574137	9.51432	1.82906e-21	1.08161e-18
Cox4i1	11393.4	0.53026	0.0564831	9.38794	6.11851e-21	3.48415e-18
Rps2	2433.52	0.779859	0.083169	9.3768	6.80048e-21	3.73419e-18
Rps19	2748.18	0.64039	0.0686008	9.33502	1.00974e-20	5.35335e-18
Luc7l3	6469.13	-0.870235	0.0938541	-9.27222	1.82317e-20	9.34375e-18
Pnisr	5802.66	-0.753107	0.0820631	-9.17717	4.42576e-20	2.19503e-17
Meg3	66378.6	-1.06988	0.116823	-9.15812	5.28097e-20	2.53734e-17
Uqcrfs1	3049.39	0.588047	0.0645043	9.1164	7.76636e-20	3.61842e-17
Atp5e	1285.36	1.05489	0.119286	8.84337	9.28767e-19	4.19994e-16
Ndufc2	2184.89	0.535553	0.0610202	8.77665	1.68411e-18	7.39806e-16
Rab11a	4166.54	0.479032	0.0547858	8.74372	2.25558e-18	9.63322e-16
Usmg5	3340.04	0.726182	0.0832614	8.72171	2.74028e-18	1.1387e-15
Ube2v2	1955.01	0.570141	0.0657902	8.66604	4.47403e-18	1.81022e-15
Psmb3	1103.71	0.781156	0.0902446	8.65599	4.88657e-18	1.92644e-15
Tmem181b-ps	3739.43	-1.68693	0.196025	-8.60569	7.58591e-18	2.91583e-15
Rpl38	1638.31	0.648581	0.0757322	8.56413	1.0889e-17	4.08339e-15
Grasp	1241.1	-0.743592	0.087129	-8.53438	1.40908e-17	5.15826e-15
Tpd52	2184.85	0.534439	0.0628176	8.5078	1.77271e-17	6.33847e-15
Tgoln1	3938.47	0.400862	0.0474431	8.44932	2.92994e-17	1.02382e-14
Ten1	400.846	0.85522	0.101576	8.4195	3.78099e-17	1.29184e-14
Hint1	3532.77	0.558615	0.0670331	8.33342	7.85432e-17	2.62522e-14
Hnrnpa2b1	17762.9	-0.618312	0.0754965	-8.18994	2.61364e-16	8.54994e-14
Ntm	7217.35	-0.582278	0.0711793	-8.18043	2.82829e-16	9.05937e-14
Nenf	721.014	0.831397	0.101733	8.17233	3.02492e-16	9.49146e-14
Leng8	5283.99	-0.942316	0.115845	-8.13427	4.14423e-16	1.27435e-13
Fau	2467.51	0.766234	0.0946312	8.09706	5.63053e-16	1.69744e-13
Dgcr6	1029.01	0.603572	0.0747565	8.07383	6.81255e-16	1.97628e-13
Map1lc3a	3251.12	0.553203	0.0685033	8.07556	6.71659e-16	1.97628e-13
Ewsr1	7036.01	-0.413685	0.0515128	-8.03073	9.6893e-16	2.75876e-13
Ndufa1	2377.94	-0.682439	0.0850328	-8.02561	1.01026e-15	2.82413e-13
Chchd2	3262.2	0.83103	0.103988	7.99161	1.33187e-15	3.65671e-13
Cyc1	4023.89	0.526038	0.0660356	7.96596	1.6394e-15	4.42207e-13
Psenen	733.194	0.766647	0.096623	7.93442	2.1149e-15	5.6063e-13
Saraf	6962.37	0.519162	0.065537	7.92167	2.3434e-15	6.00496e-13
Reep1	4678.46	0.38582	0.0486999	7.92239	2.32989e-15	6.00496e-13
Mien1	1323.68	0.534853	0.0677091	7.89928	2.80511e-15	7.07026e-13
Bod1	2083.51	0.486159	0.0617359	7.87481	3.41257e-15	8.46263e-13
Appl2	2978.88	-0.543289	0.0690656	-7.86628	3.65356e-15	8.91641e-13
Rps5	3260.24	0.567277	0.0726464	7.80874	5.77606e-15	1.38761e-12
Cisd1	1995.13	0.613227	0.0786355	7.79835	6.2721e-15	1.46111e-12
Rps18	3054.79	0.562821	0.0721681	7.79874	6.25265e-15	1.46111e-12
Hccs	908.737	0.576723	0.0740598	7.78726	6.84787e-15	1.57143e-12
Jagn1	666.114	0.719978	0.092715	7.7655	8.13224e-15	1.83872e-12
Ptdss1	2275.13	0.397859	0.0513023	7.75519	8.821e-15	1.96555e-12
Ndufa2	1188.13	0.828538	0.106929	7.74849	9.29884e-15	2.04242e-12
BC030499	276.051	-1.05598	0.136643	-7.72805	1.09208e-14	2.36489e-12
Amfr	5665.81	0.390097	0.050664	7.69968	1.36412e-14	2.91296e-12
Ddo	439.101	0.798166	0.103806	7.68902	1.48266e-14	3.12274e-12
Zxdb	413.389	0.843585	0.110774	7.61536	2.62962e-14	5.46357e-12
9530082P21Rik	3659	0.59182	0.0779354	7.59373	3.10822e-14	6.37186e-12
Atxn2l	3812.01	-0.527943	0.0696662	-7.57819	3.50418e-14	7.08905e-12
Rpl13a	7825.49	0.421044	0.0557411	7.55356	4.23523e-14	8.45671e-12
Nt5m	816.935	0.680554	0.0903604	7.53155	5.01428e-14	9.88392e-12
Slc25a3	8531.77	0.471887	0.0627998	7.51415	5.72833e-14	1.11485e-11
Rps29	10085.7	-0.541464	0.0720926	-7.51067	5.88259e-14	1.13056e-11
Brk1	4044.22	0.504921	0.0672539	7.50768	6.01856e-14	1.14241e-11
Slirp	310.532	1.0704	0.142752	7.49831	6.46469e-14	1.21213e-11
A930013F10Rik	183.591	-1.45399	0.194463	-7.47694	7.60706e-14	1.40914e-11
Cnih2	4413.5	0.431821	0.0578985	7.45824	8.76847e-14	1.60494e-11
Napa	7689.63	0.426157	0.057231	7.44626	9.60251e-14	1.73693e-11
Folh1	573.981	-1.03257	0.138771	-7.4408	1.00078e-13	1.78918e-11
Gnai1	7068.41	0.504401	0.0678313	7.43611	1.03695e-13	1.83253e-11
Rpl10a	2303.43	0.489523	0.0658695	7.4317	1.0721e-13	1.87313e-11
Rps9	5391.04	0.50982	0.0687182	7.419	1.1801e-13	2.03866e-11
Rbm25	5133.51	-0.52727	0.0712302	-7.40234	1.33806e-13	2.28585e-11
Rps27l	205.766	1.12929	0.153448	7.35944	1.84677e-13	3.12023e-11
Psmb4	2514.34	0.588543	0.0800909	7.34843	2.00541e-13	3.35144e-11
Txn1	1677.93	0.564218	0.076827	7.34401	2.07284e-13	3.42687e-11
Cav2	1611.6	0.529846	0.0723335	7.32505	2.38814e-13	3.90613e-11
Ttc9b	1337.72	0.778316	0.106285	7.32293	2.42609e-13	3.92643e-11
R3hdm1	8993.88	-0.352376	0.0482202	-7.30763	2.7189e-13	4.35448e-11
Psma7	1786.71	0.847062	0.115976	7.30379	2.79766e-13	4.43444e-11
Pebp1	7796.07	0.459193	0.0629443	7.29524	2.98131e-13	4.6773e-11
Col27a1	229.72	-1.09664	0.150867	-7.26892	3.62362e-13	5.6276e-11
Svop	4951.71	0.474885	0.0653596	7.26573	3.71035e-13	5.64819e-11
Map4k4	5173.31	-0.427517	0.0588354	-7.26633	3.69389e-13	5.64819e-11
Sdhaf4	383.625	0.751313	0.103544	7.25601	3.98675e-13	6.00943e-11
Rrbp1	3005.22	-0.523962	0.0726098	-7.21614	5.34856e-13	7.98389e-11
Uba52	5034.05	0.398837	0.0554258	7.19588	6.20577e-13	9.17439e-11
Cenpv	508.113	0.772059	0.107509	7.18131	6.90467e-13	1.01104e-10
Hook1	1959.84	-0.491206	0.0685312	-7.16763	7.63072e-13	1.10681e-10
Prmt7	1048.67	0.55263	0.0772893	7.15015	8.66849e-13	1.24559e-10
Med28	1530.44	0.560506	0.078411	7.14831	8.78527e-13	1.25068e-10
Prpf4b	3639.84	-0.419428	0.0587733	-7.13636	9.5835e-13	1.3518e-10
Rpl39	1995.47	0.593174	0.0834555	7.10767	1.1802e-12	1.6496e-10
Snap47	10877.8	0.435735	0.0613798	7.099	1.25666e-12	1.74064e-10
Ssr2	1642.5	0.522749	0.0737881	7.08446	1.39586e-12	1.91619e-10
Srrm1	4381.74	-0.530675	0.0750611	-7.06991	1.55034e-12	2.10943e-10
Glrx3	151.012	1.63678	0.233316	7.01529	2.29475e-12	3.09489e-10
Rbx1	2733.45	0.496562	0.0711309	6.98096	2.93165e-12	3.91948e-10
Dcaf12l1	1721.93	0.492424	0.0707358	6.96146	3.36774e-12	4.4637e-10
Tmem9	1722.31	0.403249	0.0579499	6.95858	3.43718e-12	4.51681e-10
Snrnp70	6732.72	-0.643605	0.0926636	-6.94561	3.76841e-12	4.91011e-10
Gas8	702.553	-0.681172	0.0981075	-6.94312	3.8354e-12	4.9554e-10
Erh	774.78	0.642598	0.0926799	6.93352	4.10484e-12	5.25932e-10
Ccdc34	514.778	-0.879348	0.127163	-6.91514	4.67414e-12	5.93925e-10
Atp5g1	2112.11	0.597931	0.0869933	6.8733	6.27334e-12	7.90595e-10
Tspan3	10432.2	0.388776	0.0565814	6.8711	6.37091e-12	7.96364e-10
Ppib	1626	-0.559959	0.0815125	-6.8696	6.43823e-12	7.98288e-10
Pex19	2749.49	0.34588	0.050476	6.85238	7.26313e-12	8.93365e-10
Hk1	15180.4	-0.312986	0.045783	-6.83629	8.12696e-12	9.91683e-10
Arxes2	1291.69	0.697024	0.102163	6.82269	8.93535e-12	1.07696e-09
Nudt11	918.6	0.613099	0.0898683	6.8222	8.96593e-12	1.07696e-09
Pgam5	1505.81	0.490314	0.0719096	6.81847	9.20135e-12	1.09667e-09
Mir3064	241.882	-1.08812	0.159824	-6.80822	9.88149e-12	1.16868e-09
Hnrnph3	548.383	-0.693595	0.101913	-6.80579	1.00496e-11	1.17948e-09
Mrps24	374.049	0.704808	0.103665	6.79888	1.05435e-11	1.22807e-09
Snrpd2	1170.24	0.544643	0.0802813	6.78418	1.16745e-11	1.34959e-09
Col5a1	597.935	-0.995592	0.146913	-6.77675	1.22912e-11	1.41028e-09
Map2k1	8672.18	0.299798	0.0442765	6.77104	1.27863e-11	1.45622e-09
H2afv	1031.2	0.527358	0.0779677	6.76379	1.34424e-11	1.51968e-09
Cacng2	2652.39	-0.487134	0.0721759	-6.74925	1.48609e-11	1.66778e-09
Limd2	1516.07	0.469469	0.0696325	6.7421	1.56112e-11	1.73304e-09
Eif5a2	3909.76	0.415543	0.0616388	6.74158	1.56678e-11	1.73304e-09
E130102H24Rik	182.712	-1.17147	0.173838	-6.7389	1.5959e-11	1.75264e-09
Map7	3433.79	-0.471487	0.0700252	-6.73311	1.66071e-11	1.81088e-09
Serp2	1547.6	0.498927	0.0741386	6.72965	1.70066e-11	1.84139e-09
Akap8	2764.33	-0.565874	0.0841391	-6.72546	1.75034e-11	1.88193e-09
Aplp1	33107.7	0.376776	0.0560512	6.72199	1.79256e-11	1.91394e-09
Rnh1	761.402	0.663124	0.0986841	6.71966	1.82149e-11	1.93141e-09
Tcerg1	3234.48	-0.506827	0.0756615	-6.69861	2.10415e-11	2.21584e-09
Xirp2	151.577	-1.02886	0.15392	-6.6844	2.31874e-11	2.42521e-09
Bri3	500.505	0.731133	0.109668	6.66676	2.61514e-11	2.71674e-09
Pdxp	4581.26	0.451734	0.0678937	6.65355	2.8611e-11	2.95231e-09
Ndufa11	1787.12	0.457209	0.0687375	6.65153	2.90068e-11	2.97319e-09
Ccdc39	709.887	-0.643544	0.0968334	-6.64588	3.01403e-11	3.06892e-09
2022-03-02	1935.74	0.457569	0.0689322	6.63796	3.18055e-11	3.21717e-09
Cdk2ap1	922.297	0.623935	0.094056	6.63365	3.27478e-11	3.29083e-09
Rpl27	1589.51	0.498197	0.075235	6.62188	3.54647e-11	3.54072e-09
Eef1e1	721.832	0.648812	0.0980598	6.61649	3.67836e-11	3.6487e-09
Cyb561	2294.28	0.376539	0.0569533	6.61136	3.80813e-11	3.7532e-09
Atp6ap2	9644	0.510567	0.0773351	6.60201	4.05627e-11	3.97231e-09
Ndufb8	3531.29	0.415976	0.0631612	6.58595	4.51994e-11	4.39836e-09
Rgs10	865.984	0.592211	0.089979	6.58167	4.65205e-11	4.49845e-09
Cox6b1	5844.58	0.584209	0.0888215	6.57733	4.78964e-11	4.60255e-09
Pdap1	4461.26	-0.468833	0.0714333	-6.56323	5.26537e-11	5.02827e-09
Chchd6	1127.13	0.453749	0.0691969	6.55736	5.4767e-11	5.1978e-09
Rps15	6331.65	0.535351	0.0817469	6.54888	5.797e-11	5.46803e-09
Scamp3	161.528	-1.58607	0.243397	-6.51639	7.20193e-11	6.75181e-09
2410015M20Rik	993.416	0.639281	0.0983565	6.49964	8.05146e-11	7.36853e-09
2010107E04Rik	1784.06	0.634106	0.0975222	6.50217	7.91682e-11	7.36853e-09
Prmt1	1739.6	0.4255	0.0654623	6.49993	8.03595e-11	7.36853e-09
Rnf187	8377.76	0.311097	0.0478635	6.49967	8.04951e-11	7.36853e-09
Ndufc1	864.939	0.578677	0.089094	6.49513	8.29615e-11	7.54753e-09
Ndufa12	2064.46	-0.675538	0.104125	-6.48777	8.71178e-11	7.87903e-09
Snx17	2251.37	0.434768	0.0670727	6.48203	9.04942e-11	8.08924e-09
Col11a2	587.999	-0.843699	0.130155	-6.48226	9.03593e-11	8.08924e-09
Firre	1657.55	-0.633566	0.0979934	-6.4654	1.01031e-10	8.97889e-09
Apln	1278.01	0.387278	0.0600491	6.44935	1.12328e-10	9.92555e-09
Mpc2	1652.28	0.616961	0.0957539	6.44319	1.16988e-10	1.02783e-08
Selk	3114.27	0.499831	0.0776327	6.43841	1.20729e-10	1.05466e-08
Bola2	379.413	0.895004	0.139124	6.43314	1.24992e-10	1.08573e-08
Aurkaip1	1414.55	0.451622	0.0703492	6.41972	1.36523e-10	1.17924e-08
Mlycd	712.037	0.519018	0.0808935	6.41606	1.39842e-10	1.20116e-08
Atp5j2	2744.66	0.589315	0.0918732	6.41444	1.41343e-10	1.20731e-08
Slc25a33	1048.52	0.484266	0.0756392	6.40232	1.5303e-10	1.29991e-08
Ndufa4	6559.6	0.499046	0.0784902	6.35806	2.04312e-10	1.72598e-08
Prdx1	4578.63	0.523977	0.082475	6.35317	2.10927e-10	1.77214e-08
Tmem179	3399.97	0.434115	0.0683754	6.34899	2.16735e-10	1.81103e-08
Tmem134	432.831	0.591332	0.0932344	6.34243	2.26171e-10	1.87966e-08
Ddx46	2944.75	-0.379999	0.059944	-6.33923	2.30917e-10	1.90879e-08
Ndufab1	1650.63	0.484958	0.0766868	6.32387	2.55087e-10	2.09731e-08
Col24a1	151.971	-1.58148	0.250253	-6.31955	2.6233e-10	2.14539e-08
Hnrnpa1	304.671	-0.840164	0.132991	-6.31747	2.65885e-10	2.16295e-08
Cstb	533.838	0.519915	0.0823372	6.31446	2.71101e-10	2.19378e-08
Cnep1r1	1037.97	0.565626	0.0896685	6.30797	2.82725e-10	2.27586e-08
B230206H07Rik	76.1136	-1.31763	0.209239	-6.29727	3.02935e-10	2.42585e-08
Gemin7	519.946	0.551034	0.0875633	6.29297	3.1144e-10	2.48103e-08
2410004B18Rik	624.925	0.510258	0.0811172	6.29037	3.16707e-10	2.50998e-08
Zfp605	866.385	-0.486251	0.0774654	-6.27701	3.45142e-10	2.72131e-08
Wrb	1721.52	0.405733	0.0646696	6.27395	3.52007e-10	2.76128e-08
Mta3	2680.91	-0.580681	0.0926906	-6.26472	3.73508e-10	2.91507e-08
Txlnb	99.4144	-1.2476	0.199339	-6.25867	3.88278e-10	3.01504e-08
Zfp445	6557.47	-0.361448	0.057844	-6.24867	4.13971e-10	3.19839e-08
Snrpg	333.995	0.76788	0.123077	6.23901	4.40352e-10	3.38521e-08
Kbtbd7	2218.37	0.518144	0.0831561	6.23097	4.63551e-10	3.54582e-08
Unc50	984.626	0.468559	0.0754008	6.21424	5.15743e-10	3.92552e-08
Ccdc124	2425.62	-0.561255	0.0903381	-6.21283	5.20392e-10	3.9414e-08
Ccdc9	1567.28	-0.518891	0.0835591	-6.20987	5.30301e-10	3.99675e-08
Tmem256	624.358	0.555737	0.0897987	6.1887	6.06632e-10	4.54974e-08
Mapk1ip1l	1299.56	-0.409609	0.0662497	-6.18281	6.29725e-10	4.67803e-08
Snrpd3	2234.21	-0.68625	0.110994	-6.18278	6.29823e-10	4.67803e-08
Oprl1	1786.67	0.369653	0.0598398	6.17738	6.51746e-10	4.8176e-08
Mdh1	25750.4	0.455678	0.0738081	6.17382	6.66599e-10	4.88046e-08
B3gat3	3861.27	0.388069	0.0628506	6.17447	6.63877e-10	4.88046e-08
Ldb1	2733.44	-0.346425	0.0561382	-6.17094	6.78862e-10	4.94669e-08
Prpf39	1690.72	-0.66537	0.108492	-6.13288	8.63004e-10	6.25882e-08
Ddx5	36683	-0.420537	0.0686089	-6.12947	8.81707e-10	6.36443e-08
B630019K06Rik	1203.81	0.568329	0.092809	6.12364	9.14601e-10	6.57102e-08
Gt(ROSA)26Sor	238.762	1.07811	0.176509	6.10794	1.00924e-09	7.21722e-08
Cc2d2a	1135.71	-0.408273	0.0668749	-6.10503	1.02781e-09	7.31603e-08
Tmem59l	7939.91	0.38405	0.0629483	6.10104	1.05383e-09	7.43243e-08
Eef1a2	35755.8	-0.310502	0.0508881	-6.10166	1.0497e-09	7.43243e-08
Elp5	1712.21	0.466549	0.0765014	6.09857	1.07024e-09	7.51365e-08
Tmem246	2290.01	0.415874	0.0682035	6.09754	1.0771e-09	7.52748e-08
Supt16	2800.09	-0.417081	0.0685648	-6.08302	1.17942e-09	8.20525e-08
Tuba1b	7523.93	0.541965	0.0891267	6.08084	1.19557e-09	8.28016e-08
Hnrnpdl	5700.47	-0.486979	0.0801259	-6.07768	1.21937e-09	8.40709e-08
Map2k7	3440.06	-0.29454	0.0485868	-6.06214	1.3432e-09	9.21953e-08
Hacd3	6490.62	0.366514	0.0604842	6.05966	1.36411e-09	9.32142e-08
Rpl13	3737.29	0.429671	0.0710023	6.05151	1.43499e-09	9.76235e-08
Dhps	769.757	0.472423	0.0782198	6.03968	1.54416e-09	1.04588e-07
Hddc3	599.899	-0.855869	0.141725	-6.03893	1.5514e-09	1.04617e-07
F420014N23Rik	66.2083	-1.20013	0.198799	-6.03692	1.5708e-09	1.05463e-07
Mbd3	2387.08	0.488083	0.0810647	6.0209	1.73447e-09	1.15945e-07
Ly6a	538.345	0.582301	0.096767	6.01755	1.77073e-09	1.17857e-07
Hnrnpm	4655.24	-0.387163	0.064642	-5.98934	2.10692e-09	1.39241e-07
Ccdc176	220.321	-0.85377	0.142554	-5.98909	2.11012e-09	1.39241e-07
Mzt1	3289.3	0.403508	0.0673977	5.98697	2.13791e-09	1.40471e-07
Endod1	4787.76	0.264984	0.0443015	5.98138	2.21251e-09	1.44755e-07
Akr1a1	9064.24	0.33541	0.0561215	5.9765	2.27977e-09	1.48523e-07
Npdc1	4225.77	0.375752	0.0628934	5.97442	2.30904e-09	1.49166e-07
Rad23b	11189	-0.447257	0.0748614	-5.97446	2.30847e-09	1.49166e-07
Slc35b1	1169.06	0.452854	0.0759062	5.96597	2.4319e-09	1.56445e-07
Cnot3	1306.75	-0.372488	0.0624503	-5.96455	2.45304e-09	1.57148e-07
Trove2	2846.24	0.446769	0.0749289	5.96257	2.48296e-09	1.58405e-07
Jtb	783.817	0.522809	0.0877329	5.9591	2.53629e-09	1.61138e-07
Arl16	735.137	0.454895	0.0763652	5.95684	2.57155e-09	1.62298e-07
Cops8	2730.78	0.3865	0.0648921	5.95605	2.58411e-09	1.62298e-07
Epb4.1l2	3423.97	-0.331606	0.0556768	-5.95591	2.58621e-09	1.62298e-07
Smarcc2	12495.7	-0.287244	0.0482496	-5.9533	2.62793e-09	1.64246e-07
Safb2	1761.06	-0.526853	0.0885547	-5.94946	2.69033e-09	1.67465e-07
Mpnd	1635.89	0.497458	0.0837031	5.94313	2.79634e-09	1.73362e-07
Dexi	976.968	0.598795	0.100877	5.93589	2.92262e-09	1.80463e-07
Maf1	1714.05	0.406604	0.0685299	5.93323	2.97026e-09	1.82671e-07
Rpp25l	257.566	0.680978	0.114891	5.92719	3.08154e-09	1.88011e-07
Asna1	2355.6	0.420701	0.0709734	5.92758	3.07428e-09	1.88011e-07
Tomm22	1856.62	0.489745	0.0827166	5.92076	3.20464e-09	1.94749e-07
Tceal5	3410.78	-0.564707	0.0954684	-5.91512	3.31632e-09	2.00742e-07
Fabp3	3342.37	-0.633231	0.107069	-5.91426	3.33376e-09	2.01006e-07
Pop5	1155.34	0.517272	0.0875663	5.9072	3.47971e-09	2.08987e-07
Prpf38b	2185.31	-0.511767	0.0866536	-5.9059	3.50734e-09	2.09827e-07
Chmp1a	2379.23	0.408546	0.0691912	5.9046	3.53509e-09	2.10667e-07
Bmp1	1612.14	-0.529927	0.0897609	-5.90376	3.55303e-09	2.10918e-07
Rps11	3375.21	0.401644	0.0680642	5.90096	3.61394e-09	2.13019e-07
Safb	3738.98	-0.406298	0.068854	-5.90086	3.61613e-09	2.13019e-07
Eid2	1006.13	0.532315	0.090395	5.88877	3.89089e-09	2.27462e-07
Sox9	1306.13	-0.551905	0.0937123	-5.88936	3.87697e-09	2.27462e-07
Sirt3	1711.07	0.427245	0.0727157	5.87555	4.21449e-09	2.45446e-07
Tmem109	1080.98	0.518257	0.0882531	5.87239	4.29554e-09	2.49222e-07
Gamt	246.207	0.682424	0.11645	5.86025	4.62161e-09	2.66598e-07
Olfm3	2341.14	0.57185	0.0975859	5.85996	4.62971e-09	2.66598e-07
Eif5a	7714.63	0.434689	0.0741888	5.85923	4.65022e-09	2.6678e-07
Stoml1	1621.3	0.413798	0.0707283	5.85053	4.90005e-09	2.80068e-07
Sap30l	710.044	0.46261	0.0792142	5.83999	5.22049e-09	2.97278e-07
Fyco1	2068.66	-0.455677	0.078088	-5.83543	5.3653e-09	3.04397e-07
Gtf2f1	3083.62	-0.486016	0.0834295	-5.82547	5.69534e-09	3.21933e-07
2610301B20Rik	1516.75	0.349859	0.0600929	5.82197	5.81588e-09	3.26348e-07
Ccdc66	819.537	-0.559505	0.0960942	-5.82247	5.7984e-09	3.26348e-07
Aprt	523.089	0.590946	0.101659	5.813	6.13639e-09	3.4308e-07
Dusp28	607.273	0.547071	0.0941468	5.81084	6.21619e-09	3.46282e-07
Ackr1	948.066	0.627104	0.10797	5.80813	6.31736e-09	3.49878e-07
Scaf4	1121.81	-0.438803	0.0755529	-5.8079	6.32624e-09	3.49878e-07
Pef1	1848.06	0.464005	0.0799343	5.80482	6.44336e-09	3.55078e-07
Pnn	3301.76	-0.440112	0.076036	-5.78821	7.11416e-09	3.90643e-07
Cdk11b	3325.69	-0.449344	0.0777329	-5.78061	7.44286e-09	4.07238e-07
Gosr2	3058.15	0.347268	0.0601211	5.77614	7.64333e-09	4.15525e-07
Elavl3	10423.4	-0.307623	0.0532586	-5.77603	7.64837e-09	4.15525e-07
Arxes1	502.218	0.545372	0.0945303	5.76928	7.96087e-09	4.3098e-07
Rmnd5b	1261.78	0.466442	0.0809038	5.76539	8.14695e-09	4.39507e-07
Fam69b	1314.22	0.503965	0.087422	5.76474	8.17829e-09	4.39655e-07
Nt5c3	1584.67	0.444161	0.0770836	5.76207	8.30899e-09	4.45124e-07
Sult4a1	13721.1	0.32088	0.055717	5.75911	8.45589e-09	4.51421e-07
C1d	1437.98	0.542053	0.0941725	5.75596	8.61506e-09	4.58327e-07
Cdip1	7906.54	0.275054	0.0479157	5.74038	9.44658e-09	5.00831e-07
Clpp	1031.21	0.43773	0.0763815	5.73084	9.99335e-09	5.27999e-07
Sdcbp	6956.01	0.360733	0.0629625	5.72933	1.00829e-08	5.30907e-07
Eif5b	5096	-0.537389	0.0938445	-5.72638	1.02596e-08	5.38369e-07
S100a6	266.94	0.666573	0.116459	5.72367	1.04249e-08	5.45181e-07
Cdc7	554.773	-0.634121	0.111345	-5.69511	1.23294e-08	6.42592e-07
Srrm2	14326.3	-0.579797	0.101867	-5.69172	1.25762e-08	6.53243e-07
Cuta	890.941	0.500156	0.087985	5.68455	1.31154e-08	6.78953e-07
Fubp3	1084.6	-0.421386	0.0741916	-5.6797	1.3493e-08	6.96155e-07
0610011F06Rik	562.451	0.555676	0.0979232	5.67461	1.39004e-08	7.14778e-07
Banf1	1136.94	0.41321	0.0728607	5.67123	1.41775e-08	7.26594e-07
Ppp2r4	4955.87	0.393108	0.0694016	5.66426	1.47663e-08	7.54256e-07
Rpl17	3660.81	0.612791	0.108406	5.65273	1.57918e-08	8.01315e-07
Tef	14767.6	0.271054	0.0479504	5.65279	1.57862e-08	8.01315e-07
Fxyd7	1433.11	0.442652	0.0783987	5.64616	1.64068e-08	8.29785e-07
Map1lc3b	6482.48	0.299208	0.053012	5.64415	1.65996e-08	8.34046e-07
Actn4	4983.69	-0.293597	0.0520135	-5.64464	1.65531e-08	8.34046e-07
Ctxn2	248.074	0.827729	0.146679	5.64314	1.66981e-08	8.36265e-07
Hirip3	1018.54	-0.4845	0.0860321	-5.63162	1.78524e-08	8.91169e-07
Ccdc55	1057.3	-0.568868	0.101063	-5.62884	1.81424e-08	9.02714e-07
Smim18	139.63	0.847789	0.150779	5.62273	1.87965e-08	9.32247e-07
Ppp2r1a	14808.8	0.33992	0.0604635	5.6219	1.88865e-08	9.337e-07
Cox7c	3558.3	0.476513	0.0848414	5.61651	1.94854e-08	9.60219e-07
Asph	3837.78	0.306279	0.0545771	5.61185	2.00174e-08	9.83283e-07
Hmgn2	1909.05	-0.40311	0.0719112	-5.60567	2.07453e-08	1.01257e-06
Tle2	576.243	-0.780356	0.139201	-5.60597	2.07093e-08	1.01257e-06
Fam195b	1441.13	0.406807	0.0726324	5.6009	2.13236e-08	1.0375e-06
Kantr	1385.72	0.488578	0.0872495	5.59979	2.14617e-08	1.04093e-06
Plekhb2	9071.16	0.272785	0.0487466	5.59597	2.19388e-08	1.06072e-06
Smg6	2096.04	-0.358005	0.0639818	-5.59542	2.20087e-08	1.06076e-06
Zfand6	1679.84	0.458737	0.0821008	5.58748	2.30389e-08	1.10695e-06
Tmem55b	1717.76	0.319757	0.0572579	5.58451	2.34363e-08	1.12253e-06
Vamp7	1727.74	0.569542	0.102032	5.58197	2.37813e-08	1.132e-06
Zfc3h1	2157.44	-0.383374	0.0686778	-5.58222	2.37467e-08	1.132e-06
Fam58b	311.945	0.593309	0.10634	5.57935	2.41418e-08	1.14562e-06
Rreb1	1318.93	-0.705608	0.126555	-5.57549	2.46838e-08	1.16773e-06
Ttc14	3709.44	-0.592941	0.106442	-5.57056	2.53922e-08	1.19756e-06
Sgpp1	2110.4	0.389349	0.0700283	5.55988	2.69953e-08	1.26928e-06
Ids	18418.3	0.354004	0.0637092	5.55657	2.75133e-08	1.28969e-06
Tubd1	274.02	-0.662989	0.119354	-5.55479	2.77944e-08	1.2989e-06
Maea	2358.39	0.328649	0.059224	5.54925	2.86895e-08	1.33667e-06
Ift22	1105.7	0.450265	0.081314	5.53737	3.07051e-08	1.4248e-06
Hepacam	3977.51	-0.390128	0.070458	-5.53702	3.07663e-08	1.4248e-06
Znrd1	377.254	0.620843	0.112151	5.53576	3.09875e-08	1.43073e-06
Megf11	790.294	0.518917	0.0938005	5.53214	3.16351e-08	1.45625e-06
Araf	5211.75	0.339414	0.0614456	5.52381	3.31719e-08	1.52244e-06
Rnf8	62.9626	1.25893	0.228804	5.5022	3.75078e-08	1.71631e-06
Akap8l	3028.15	-0.57648	0.104888	-5.49614	3.88194e-08	1.77106e-06
Hebp1	681.927	0.528023	0.096139	5.49229	3.96763e-08	1.8048e-06
Snord91a	94.0201	1.00886	0.183723	5.49119	3.99242e-08	1.81072e-06
Apoe	45880	-0.42647	0.0776772	-5.49029	4.0127e-08	1.81457e-06
Proser1	795.421	-0.377491	0.0690251	-5.4689	4.52835e-08	2.04174e-06
Impact	10415.7	0.311568	0.056992	5.46687	4.58053e-08	2.05923e-06
Pcmt1	4899.19	0.309681	0.0566915	5.46257	4.69294e-08	2.10361e-06
Arl2	1056.82	0.418542	0.076645	5.46078	4.74051e-08	2.11876e-06
Hapln2	939.111	-0.622303	0.114046	-5.45662	4.85287e-08	2.16269e-06
Rpl15	3791.89	0.35606	0.0652775	5.45455	4.90958e-08	2.18164e-06
Apex1	458.858	-0.578375	0.106118	-5.4503	5.02863e-08	2.2281e-06
Ptp4a1	456.565	0.76754	0.140971	5.44467	5.19002e-08	2.29301e-06
Tmem130	7108.68	0.313064	0.0575513	5.43973	5.33612e-08	2.3508e-06
Man1b1	2606.2	0.32188	0.0591879	5.43828	5.37967e-08	2.36321e-06
Kcnj16	1206.08	-0.494043	0.0909946	-5.42936	5.6555e-08	2.4773e-06
Hint2	306.08	0.679022	0.125323	5.4182	6.02027e-08	2.62959e-06
Trp53rka	442.648	0.551707	0.101845	5.4171	6.05725e-08	2.63825e-06
Adck3	1285.6	0.383417	0.0708105	5.4147	6.13922e-08	2.65889e-06
Rhoq	1375.32	0.381505	0.0704547	5.41489	6.1326e-08	2.65889e-06
Wsb2	7645.88	0.300173	0.0554541	5.413	6.19792e-08	2.67677e-06
Cript	1575.75	0.492993	0.0911457	5.40885	6.34311e-08	2.7318e-06
Ccar1	2924.54	-0.425609	0.0786963	-5.40824	6.36459e-08	2.7334e-06
Cmtm5	1037.31	0.39172	0.0724537	5.40649	6.42711e-08	2.75256e-06
Eif3f	2535.54	0.421076	0.0779635	5.40093	6.62959e-08	2.83139e-06
Tspan13	6703.42	0.378721	0.0701699	5.39721	6.76868e-08	2.88278e-06
Btbd6	1404.7	0.388178	0.071962	5.39421	6.88239e-08	2.91506e-06
Gdf11	468.329	-0.634502	0.117618	-5.39458	6.86837e-08	2.91506e-06
Rpl37a	3386.04	0.441347	0.0819201	5.38753	7.14326e-08	3.01724e-06
Abhd17b	1130.38	0.499933	0.0928628	5.38356	7.30272e-08	3.07615e-06
Atp5k	2353.4	0.523847	0.0975155	5.37193	7.78963e-08	3.26537e-06
Mfap1b	376.33	-0.813797	0.151494	-5.37182	7.79441e-08	3.26537e-06
Mob2	815.769	0.421433	0.0784794	5.36998	7.87432e-08	3.28764e-06
Prdx2	5919.22	0.332301	0.0618854	5.36962	7.89033e-08	3.28764e-06
Ndufb2	1128.67	0.485375	0.0904647	5.36535	8.07911e-08	3.3572e-06
Atp6v1b2	22863.1	0.268001	0.0499634	5.36395	8.14216e-08	3.37428e-06
Eif3m	2014.4	0.401297	0.0748759	5.3595	8.34534e-08	3.44918e-06
Fbxo9	3093.91	0.381589	0.071241	5.35632	8.49357e-08	3.50103e-06
Gde1	5824.85	0.355028	0.0663127	5.35385	8.6104e-08	3.5397e-06
Derl1	2248.66	0.316227	0.059115	5.34935	8.82686e-08	3.61901e-06
Nit1	1099.96	-0.44655	0.0834946	-5.34825	8.8809e-08	3.63148e-06
Ubap2l	4713.51	-0.364322	0.068169	-5.3444	9.07152e-08	3.69959e-06
Ss18	1564.71	-0.399984	0.0750057	-5.33272	9.67542e-08	3.93544e-06
Smyd2	1577.07	0.460552	0.0863823	5.33156	9.73739e-08	3.95019e-06
Eps15l1	1791.41	-0.34434	0.0646242	-5.32834	9.91124e-08	4.01014e-06
Tex9	511.516	-0.48263	0.0906368	-5.32488	1.01017e-07	4.07649e-06
Mir703	62.466	5.13776	0.96603	5.31843	1.04668e-07	4.21275e-06
Syt4	11597.7	0.244376	0.046001	5.3124	1.08189e-07	4.34311e-06
Gabarap	4332.87	0.419402	0.0789827	5.31005	1.09595e-07	4.37668e-06
Ndufaf2	886.738	-0.61961	0.116685	-5.31012	1.09555e-07	4.37668e-06
Nbl1	1271.91	0.428475	0.0809908	5.29042	1.22037e-07	4.86092e-06
Dynll1	6364.53	0.431686	0.0816949	5.28413	1.26305e-07	5.01793e-06
Pgs1	2198.35	0.36501	0.069086	5.28342	1.26794e-07	5.02436e-06
Ccdc167	329.27	-0.65797	0.12459	-5.2811	1.28411e-07	5.07538e-06
Zdhhc7	849.343	0.457079	0.0866112	5.27736	1.31056e-07	5.16663e-06
Fam219aos	1778.82	0.435661	0.0825697	5.27628	1.31834e-07	5.184e-06
Copz1	2534.21	0.418993	0.0794267	5.27521	1.32605e-07	5.20101e-06
Tm2d1	765.115	0.485295	0.0921317	5.2674	1.38367e-07	5.41321e-06
Rps7	4708.61	0.430357	0.0817693	5.26307	1.41673e-07	5.52848e-06
Fxyd6	2734.69	0.438061	0.0833118	5.25809	1.4556e-07	5.66578e-06
Col11a1	362.103	-1.00969	0.192055	-5.25727	1.46208e-07	5.67663e-06
Aar2	1323.87	0.36351	0.0691999	5.25305	1.496e-07	5.79371e-06
Polr2d	480.441	0.490012	0.0932935	5.25237	1.50157e-07	5.80066e-06
Slc5a3	1290.34	0.48239	0.0918866	5.24984	1.52228e-07	5.86593e-06
Pradc1	341.782	0.612797	0.116814	5.24591	1.55513e-07	5.97753e-06
Fbxo44	2878.95	0.375936	0.0716715	5.24527	1.56054e-07	5.98337e-06
Trnp1	3706.85	0.390102	0.0744369	5.2407	1.59966e-07	6.11811e-06
Txn2	3546.93	0.299438	0.0572539	5.22999	1.69519e-07	6.46737e-06
Snapc4	1079.41	-0.483144	0.0924332	-5.22696	1.72323e-07	6.55808e-06
Tmem230	704.617	0.367898	0.0704194	5.22438	1.74737e-07	6.62159e-06
Dnm2	1772.9	-0.36746	0.0703373	-5.22426	1.74853e-07	6.62159e-06
Panx1	452.2	0.476092	0.0911542	5.22293	1.76113e-07	6.65291e-06
Ppfibp1	1102.21	-0.419477	0.0804155	-5.21638	1.82455e-07	6.87562e-06
Cycs	5308.74	-0.517434	0.0993474	-5.20833	1.90545e-07	7.1629e-06
Tmem205	354.287	0.549294	0.105647	5.19935	1.99985e-07	7.49563e-06
Vhl	1545	0.380976	0.0732788	5.19899	2.00371e-07	7.49563e-06
Crbn	2907.61	0.343085	0.0660114	5.19736	2.02143e-07	7.54357e-06
Emc3	2702.29	0.286952	0.0552885	5.19009	2.10194e-07	7.82504e-06
Ttc7b	5919.31	0.239362	0.0461648	5.18494	2.16082e-07	8.02478e-06
Ubp1	3034.9	-0.293393	0.0565967	-5.18392	2.17271e-07	8.04948e-06
Cib2	559.88	0.512628	0.0989558	5.18037	2.2144e-07	8.18424e-06
Iscu	1712.44	0.518416	0.100099	5.17902	2.2306e-07	8.22433e-06
Mphosph8	3102.03	-0.418005	0.0807283	-5.17792	2.24374e-07	8.25298e-06
Yaf2	3462.22	0.283529	0.0547711	5.17662	2.25947e-07	8.27128e-06
Nefm	13512.5	-0.488642	0.094394	-5.17662	2.25944e-07	8.27128e-06
Upf3b	1401.37	-0.555077	0.107258	-5.17517	2.2771e-07	8.316e-06
2900011O08Rik	8772.82	0.333489	0.0644503	5.17435	2.28702e-07	8.33245e-06
Rgs11	642.541	-0.613713	0.118641	-5.17284	2.30557e-07	8.38017e-06
Slc37a4	555.564	0.42712	0.0826613	5.16711	2.37741e-07	8.60327e-06
1810022K09Rik	1100.4	-0.767092	0.148458	-5.16705	2.37814e-07	8.60327e-06
Ddx26b	1263.04	-0.514823	0.0996523	-5.16619	2.38909e-07	8.6226e-06
Wdr5	877.562	0.391385	0.0758418	5.16054	2.46235e-07	8.86618e-06
Gm561	320.129	0.590543	0.114522	5.15657	2.51513e-07	9.03507e-06
Bcl9	1984.4	-0.335434	0.0650569	-5.15601	2.52266e-07	9.04101e-06
Sycp3	148.86	0.798412	0.155174	5.14525	2.67161e-07	9.55254e-06
Fuom	444.543	0.528094	0.102671	5.14355	2.69592e-07	9.61712e-06
Paf1	2279.98	-0.460298	0.0894989	-5.14305	2.70308e-07	9.62035e-06
Mrps5	1536.74	-0.436227	0.0848261	-5.1426	2.70964e-07	9.62141e-06
Smdt1	1877.98	0.380635	0.0740439	5.14066	2.73772e-07	9.67642e-06
Mtch1	10712.9	0.273158	0.0531328	5.14105	2.73203e-07	9.67642e-06
Hdac11	7753.96	0.289912	0.0564146	5.13895	2.76274e-07	9.74245e-06
Rbfox3	10017.6	-0.382175	0.0743841	-5.13785	2.77897e-07	9.77725e-06
Dtnbp1	1659.6	0.446943	0.0870172	5.13626	2.80262e-07	9.81555e-06
Zfp800	661.272	-0.490339	0.0954636	-5.1364	2.80053e-07	9.81555e-06
Fubp1	4324.73	-0.297325	0.0579417	-5.13145	2.87522e-07	1.00469e-05
Rpl23a	3121.8	0.534107	0.104094	5.131	2.88209e-07	1.00481e-05
Nudt19	1771.15	0.375171	0.0731734	5.12714	2.94171e-07	1.02328e-05
Tmem160	401.908	0.709542	0.138484	5.12364	2.99691e-07	1.03759e-05
Aspscr1	805.657	0.409635	0.0799464	5.12386	2.99336e-07	1.03759e-05
Cldnd1	2417.24	0.316111	0.0617013	5.12325	3.00309e-07	1.03759e-05
Slc39a3	2166.13	0.415112	0.0810684	5.12051	3.04705e-07	1.05041e-05
Malt1	273.02	-0.682655	0.133344	-5.11951	3.06333e-07	1.05366e-05
Aig1	1116.77	0.367005	0.0716989	5.1187	3.07649e-07	1.05583e-05
Cbx1	1069.44	-0.374255	0.0731523	-5.11611	3.11905e-07	1.06805e-05
Ankzf1	649.434	-0.518186	0.101296	-5.11558	3.12776e-07	1.06865e-05
Ppp4c	719.88	0.395511	0.07735	5.11326	3.16644e-07	1.07947e-05
AI413582	534.226	0.519093	0.101577	5.11036	3.21549e-07	1.09376e-05
Chd7	691.463	-0.431827	0.08451	-5.10978	3.22539e-07	1.09471e-05
Atp6v0b	5080.97	0.348581	0.0682313	5.10882	3.24181e-07	1.09786e-05
Ttc39c	663.17	0.394949	0.0774042	5.10243	3.35323e-07	1.1331e-05
Nudt10	581.57	0.546187	0.107081	5.10069	3.38413e-07	1.14103e-05
Zrsr2	2049.05	-0.38536	0.0756274	-5.0955	3.47823e-07	1.17019e-05
Hmgb1	2628.98	-0.426531	0.083825	-5.08835	3.6119e-07	1.21251e-05
Rbp4	216.99	0.759377	0.149375	5.08368	3.70194e-07	1.24003e-05
Ndufs7	1492.72	0.618938	0.122038	5.07166	3.94356e-07	1.31809e-05
Tmem59	6301.68	0.342855	0.0676674	5.06677	4.04626e-07	1.34076e-05
Zfp146	1784.1	-0.357575	0.0705591	-5.06773	4.02577e-07	1.34076e-05
Col6a2	417.513	-0.594544	0.117339	-5.06687	4.04411e-07	1.34076e-05
Col4a2	1348.98	-0.607625	0.119923	-5.06678	4.04601e-07	1.34076e-05
Zfp36l1	1513.45	-0.478186	0.0944013	-5.06545	4.07427e-07	1.34714e-05
Ap1ar	3880.24	-0.267834	0.0528947	-5.06352	4.11576e-07	1.35794e-05
St13	6029.37	-0.314177	0.0621981	-5.05123	4.38981e-07	1.44525e-05
Tsen2	472.881	0.450346	0.0891711	5.05035	4.40991e-07	1.44877e-05
Coprs	576.478	0.52684	0.104354	5.0486	4.45071e-07	1.45905e-05
Capn10	606.227	0.462881	0.0918494	5.03956	4.66599e-07	1.52638e-05
Vbp1	2458.58	0.429155	0.0851761	5.03845	4.69327e-07	1.53204e-05
Hsbp1	6431.54	0.409952	0.0813862	5.03712	4.72591e-07	1.53942e-05
Gfra4	1013.58	0.523307	0.103913	5.03601	4.75344e-07	1.54227e-05
Rpl3	12859.3	0.36189	0.0718612	5.03596	4.7547e-07	1.54227e-05
Glb1l	250.66	-0.577346	0.114695	-5.03376	4.8096e-07	1.55679e-05
Armcx3	2975.27	-0.322212	0.0640522	-5.03046	4.89311e-07	1.58049e-05
Ubl4a	1851.41	0.367772	0.0731155	5.03001	4.90454e-07	1.58087e-05
Acin1	3817.45	-0.278697	0.055415	-5.02927	4.9235e-07	1.58366e-05
Arglu1	2644.09	-0.459678	0.0914532	-5.02637	4.99841e-07	1.6044e-05
Setdb1	1619.69	-0.365642	0.0727675	-5.02479	5.03972e-07	1.61429e-05
Tubb2a	13427.6	-0.309092	0.0615234	-5.02398	5.06105e-07	1.61775e-05
Rbmx	2370.91	-0.427803	0.0851718	-5.02282	5.09182e-07	1.62421e-05
Sox2	1928.32	-0.407902	0.0812707	-5.01905	5.19271e-07	1.65296e-05
Vamp3	994.051	0.434662	0.0866968	5.01359	5.34237e-07	1.69709e-05
Imp3	705.254	0.486747	0.0971224	5.01169	5.39549e-07	1.71043e-05
Gng10	893.885	0.612955	0.122469	5.00499	5.58647e-07	1.76732e-05
Rac3	351.661	0.657126	0.13136	5.00249	5.65958e-07	1.78678e-05
Supt20	752.307	-0.358185	0.0716086	-5.00199	5.67428e-07	1.78775e-05
Cox6c	5888.65	0.439689	0.0879358	5.00012	5.72959e-07	1.80148e-05
Cnih1	2682.39	0.446183	0.0893009	4.9964	5.84104e-07	1.83278e-05
Atp5g2	1170.24	0.377491	0.0756282	4.99141	5.99411e-07	1.87697e-05
Rpl10	5131.03	0.37751	0.0758138	4.97944	6.37673e-07	1.99273e-05
R3hdm2	9872.58	-0.272068	0.0546879	-4.97492	6.52753e-07	2.03572e-05
Gls2	734.82	0.452167	0.0909072	4.97394	6.56041e-07	2.04183e-05
1700113A16Rik	689.235	0.539336	0.108473	4.97209	6.62337e-07	2.05726e-05
Aim2	81.217	-1.22081	0.245695	-4.96882	6.73624e-07	2.0881e-05
Asun	963.526	-0.444593	0.0895353	-4.96556	6.85022e-07	2.11916e-05
Nme2	1896.64	0.406659	0.0819316	4.96339	6.9272e-07	2.13867e-05
Syngr3	4865.8	0.347804	0.0701176	4.96029	7.03879e-07	2.16876e-05
Eef2	42917.8	-0.24476	0.0493487	-4.95982	7.05596e-07	2.16971e-05
2022-03-02	1226.73	0.403987	0.081468	4.95884	7.09141e-07	2.17626e-05
Zfp182	648.055	-0.425432	0.0858019	-4.9583	7.11122e-07	2.17799e-05
0610009B22Rik	529.417	0.486626	0.0981634	4.95731	7.14769e-07	2.18348e-05
Tspan12	644.034	0.446516	0.0900772	4.95704	7.15755e-07	2.18348e-05
Mff	6147.49	0.311273	0.0628119	4.95563	7.20968e-07	2.19503e-05
Sptssa	706.86	0.532072	0.107468	4.951	7.3832e-07	2.24341e-05
Cep162	520.968	-0.487713	0.0985326	-4.94976	7.43038e-07	2.2533e-05
Pink1	13390.3	0.269546	0.0545315	4.94294	7.69521e-07	2.32901e-05
Egfl7	664.322	0.435097	0.0880632	4.94074	7.78286e-07	2.34887e-05
B930041F14Rik	724.095	0.41186	0.0833636	4.94052	7.79136e-07	2.34887e-05
Fip1l1	2510.06	-0.3385	0.0685264	-4.9397	7.82413e-07	2.35413e-05
Lgalsl	3472.79	0.252573	0.0511657	4.93638	7.95848e-07	2.38988e-05
Eogt	892.424	-0.392371	0.0795253	-4.93391	8.05982e-07	2.41559e-05
Fibcd1	1211.08	0.369804	0.0750665	4.92635	8.37789e-07	2.50603e-05
Pvalb	2246.26	0.510552	0.103689	4.92389	8.48406e-07	2.53286e-05
Snora81	55.6514	-1.47078	0.299203	-4.91567	8.84777e-07	2.63633e-05
9530068E07Rik	3054.87	0.261607	0.0532255	4.91507	8.87487e-07	2.63929e-05
Btbd1	4848.1	0.3444	0.0700763	4.91464	8.89479e-07	2.6401e-05
Top1	4903.04	-0.310293	0.0631524	-4.9134	8.9512e-07	2.65173e-05
Col16a1	502.258	-0.780503	0.158945	-4.91051	9.08379e-07	2.68583e-05
Epas1	4752.99	-0.346319	0.0705485	-4.90895	9.15646e-07	2.70212e-05
Shisa7	4917.22	-0.383699	0.0781731	-4.90832	9.18606e-07	2.70566e-05
Stub1	1698.37	-0.383504	0.0781715	-4.90593	9.29874e-07	2.73362e-05
Celf5	8145.78	-0.353565	0.0721802	-4.89837	9.66348e-07	2.83542e-05
Resp18	2025.45	0.50324	0.102758	4.89734	9.71407e-07	2.84483e-05
Pcdhgc5	3440.59	-0.507353	0.103822	-4.88677	1.02504e-06	2.9962e-05
Slc45a1	1634.87	0.310499	0.0635715	4.88425	1.03824e-06	3.02902e-05
Wdfy1	1778.04	-0.584863	0.11983	-4.88078	1.0567e-06	3.07703e-05
Miat	9473.33	-0.898902	0.184196	-4.88014	1.06008e-06	3.08105e-05
Stoml2	1421.17	0.316043	0.0647761	4.87901	1.06622e-06	3.09304e-05
Xbp1	3193.67	0.307094	0.0629651	4.8772	1.076e-06	3.11553e-05
Mmp17	6318.13	0.297998	0.0611118	4.87628	1.08107e-06	3.12433e-05
Sdr39u1	1796.64	0.317849	0.065225	4.87312	1.0985e-06	3.16875e-05
Dnaja4	2547.28	0.287126	0.0589272	4.87255	1.10165e-06	3.17188e-05
Sox12	688.934	-0.429991	0.0882802	-4.87075	1.11174e-06	3.19496e-05
Slc35f6	1030.81	0.494725	0.101627	4.86807	1.12694e-06	3.2326e-05
Chfr	1097.45	-0.369429	0.0759608	-4.86341	1.15381e-06	3.30352e-05
Tubgcp3	1618.47	-0.325179	0.0668687	-4.86295	1.15649e-06	3.30502e-05
Dhrs1	1886.49	0.323457	0.0665605	4.85959	1.1763e-06	3.35539e-05
Ndufa13	3777.8	0.259743	0.0534778	4.85703	1.1916e-06	3.39274e-05
Atp5d	3781.92	0.442451	0.0911218	4.85559	1.20026e-06	3.4111e-05
Zcchc11	1486.13	-0.44142	0.090958	-4.85301	1.21603e-06	3.44953e-05
Tesc	831.631	0.452572	0.0933329	4.84901	1.24081e-06	3.51166e-05
Fam227a	222.06	-0.689567	0.142216	-4.84874	1.2425e-06	3.51166e-05
Pcbd2	120.928	1.00606	0.207532	4.84772	1.24887e-06	3.52318e-05
Tubb5	13834.8	0.263881	0.0544591	4.84548	1.26307e-06	3.55673e-05
Mettl23	334.369	0.532614	0.109938	4.84467	1.26819e-06	3.55812e-05
Ndufb7	1675.32	0.332832	0.0686983	4.84484	1.26713e-06	3.55812e-05
Cir1	1043.56	-0.429411	0.0886484	-4.84398	1.27262e-06	3.56404e-05
Rbfox1	16093	-0.293042	0.0605313	-4.84117	1.29078e-06	3.60833e-05
Arid4a	2308.62	-0.401341	0.0829362	-4.83916	1.30391e-06	3.63842e-05
Pex7	908.072	0.408292	0.0844892	4.83248	1.34842e-06	3.75578e-05
Zmynd8	5289.24	-0.322155	0.066687	-4.83085	1.35952e-06	3.77987e-05
Taf10	546.81	0.5402	0.111938	4.82587	1.39393e-06	3.86156e-05
Schip1	533.637	-0.840543	0.174167	-4.82608	1.39244e-06	3.86156e-05
Rsrc2	4468.79	-0.536357	0.111172	-4.82457	1.40307e-06	3.8799e-05
Uchl1	16073.4	0.301035	0.0624478	4.82059	1.43133e-06	3.95093e-05
Fundc2	2062.92	0.311903	0.0647769	4.81503	1.4718e-06	4.05537e-05
Otud7b	3090.16	-0.319166	0.0663524	-4.81016	1.50809e-06	4.14791e-05
Ldha	8185.9	0.348971	0.0725696	4.80878	1.51856e-06	4.16926e-05
Slc35b2	622.688	0.45489	0.094612	4.80796	1.52481e-06	4.17895e-05
Fam162a	747.199	0.487382	0.101424	4.8054	1.54443e-06	4.22519e-05
Vamp8	230.307	0.538472	0.112138	4.80187	1.57189e-06	4.2927e-05
Sobp	3643.07	-0.463744	0.096605	-4.80041	1.58338e-06	4.31639e-05
Tmsb4x	18815.8	0.388862	0.0810269	4.79917	1.59328e-06	4.33569e-05
Glmp	974.287	0.37935	0.0790599	4.79826	1.6005e-06	4.34764e-05
Eef1b2	4203.84	0.402068	0.0838568	4.7947	1.62921e-06	4.41783e-05
Arhgdig	1418.2	0.468011	0.0976202	4.7942	1.63324e-06	4.42097e-05
Gstt1	306.081	0.575245	0.120366	4.77911	1.76074e-06	4.7577e-05
Prrt2	11762.3	-0.307444	0.0643752	-4.77581	1.78984e-06	4.82786e-05
Rbm26	1769.88	-0.329922	0.0691034	-4.77432	1.8032e-06	4.84688e-05
Gps2	716.279	-0.477485	0.100008	-4.77446	1.80188e-06	4.84688e-05
Car11	4374.35	-0.358053	0.075014	-4.77315	1.81365e-06	4.86646e-05
Cfap69	558.714	-0.371362	0.0778783	-4.76849	1.85609e-06	4.97168e-05
Utp14b	349.715	-0.634421	0.133197	-4.76302	1.90713e-06	5.09951e-05
Pcdhb3	219.403	0.535412	0.112609	4.7546	1.98844e-06	5.29114e-05
Rpl12	3342.58	0.320906	0.067491	4.7548	1.9864e-06	5.29114e-05
Klf5	239.903	-0.615582	0.129473	-4.75453	1.98913e-06	5.29114e-05
Golim4	1380.91	-0.396997	0.0835676	-4.7506	2.02812e-06	5.38554e-05
Sh3bgrl	3476.21	0.441266	0.0929043	4.74969	2.03729e-06	5.39129e-05
Pqlc1	586.915	0.404606	0.0851822	4.74989	2.03525e-06	5.39129e-05
Plekha1	4211.84	-0.26513	0.0558703	-4.74546	2.08029e-06	5.4956e-05
Sdf2l1	335.463	0.675078	0.142397	4.74081	2.1287e-06	5.60423e-05
Thrsp	573.172	0.45523	0.0960194	4.74102	2.12647e-06	5.60423e-05
Gm16386	169.313	-0.831288	0.175475	-4.73736	2.16516e-06	5.69048e-05
Ifitm3	267.508	0.544941	0.115044	4.7368	2.17123e-06	5.69669e-05
Abcf1	3721.42	-0.25805	0.0544973	-4.73509	2.18953e-06	5.73493e-05
Hsd17b4	2850.53	-0.356634	0.0753466	-4.73324	2.2096e-06	5.77766e-05
Taf15	1832.17	-0.419441	0.0886405	-4.73193	2.22397e-06	5.80537e-05
3110057O12Rik	385.231	-0.476699	0.100789	-4.72969	2.24864e-06	5.85981e-05
Uspl1	1248.42	0.3454	0.0730937	4.72544	2.29619e-06	5.97359e-05
Ubac1	1239.62	0.3483	0.0737331	4.7238	2.3148e-06	6.0017e-05
Rnps1	3375.32	-0.285429	0.0604235	-4.72381	2.31468e-06	6.0017e-05
Pcdhga3	615.368	-0.617032	0.130758	-4.71888	2.37142e-06	6.13814e-05
Trappc4	1170.74	0.418473	0.0887404	4.7157	2.40879e-06	6.22439e-05
Acyp1	803.678	-0.424599	0.0900515	-4.71507	2.41632e-06	6.23337e-05
Tmem65	4348.93	0.329353	0.0698824	4.71296	2.44139e-06	6.28749e-05
Lhpp	367.44	0.53425	0.11337	4.71243	2.44774e-06	6.29332e-05
1500011K16Rik	532.897	0.64308	0.136596	4.70788	2.50309e-06	6.42487e-05
Matk	4867.49	-0.355299	0.075518	-4.70482	2.5409e-06	6.51105e-05
Irak1bp1	602.718	0.544486	0.115859	4.69955	2.60741e-06	6.64826e-05
1500009C09Rik	3144.6	0.274912	0.0584939	4.69984	2.60363e-06	6.64826e-05
Zfp941	1265.96	-0.411579	0.0875708	-4.69996	2.60215e-06	6.64826e-05
Ppm1f	2818.73	0.348378	0.0741471	4.69847	2.62119e-06	6.67232e-05
Ank	8124.67	0.23924	0.0509258	4.6978	2.62977e-06	6.6831e-05
Arl6	1007.81	0.405955	0.086437	4.69654	2.64599e-06	6.71322e-05
Pard6a	507.066	0.551568	0.11768	4.68703	2.77204e-06	7.02144e-05
Dot1l	1224.47	-0.611761	0.130595	-4.6844	2.80781e-06	7.10034e-05
Grk6	2174.07	0.276302	0.0590004	4.68306	2.82624e-06	7.1352e-05
Coro6	715.569	-0.621796	0.132818	-4.68155	2.84715e-06	7.17622e-05
Txndc15	2050.37	0.356631	0.0762058	4.67985	2.87088e-06	7.22419e-05
Cmc4	108.076	0.85108	0.181913	4.6785	2.88978e-06	7.25987e-05
Mertk	1272.84	-0.401813	0.0859046	-4.67744	2.90483e-06	7.28577e-05
Ndufs4	2391.46	0.400181	0.0855806	4.67607	2.92418e-06	7.32236e-05
Gigyf2	3211.43	-0.304788	0.0651997	-4.67468	2.94416e-06	7.3604e-05
Mettl10	739.784	-0.375939	0.0804971	-4.67022	3.00874e-06	7.50964e-05
Dbndd1	681.183	0.38612	0.0826957	4.66917	3.02416e-06	7.53589e-05
Dctn2	7804.74	0.252936	0.0541915	4.66745	3.04966e-06	7.58713e-05
Uvssa	411.269	-0.633538	0.135873	-4.66273	3.12047e-06	7.75075e-05
Necab3	1900.11	0.355299	0.0762103	4.66208	3.13026e-06	7.75828e-05
Ndufs2	6504.12	0.310306	0.0665626	4.66186	3.13359e-06	7.75828e-05
Shf	858.166	0.360708	0.0773926	4.66076	3.15044e-06	7.78747e-05
Rnpc3	1145.35	-0.480239	0.103055	-4.66002	3.16179e-06	7.80298e-05
Gm14420	952.26	-0.355139	0.0762228	-4.65923	3.17401e-06	7.82058e-05
Tmem35	1923.66	0.318174	0.0683649	4.65406	3.25468e-06	7.99372e-05
Prkar1a	28571	0.215353	0.0462698	4.65429	3.251e-06	7.99372e-05
Brwd1	2998.5	0.330819	0.0711027	4.65269	3.27633e-06	8.03407e-05
Nutf2	424.905	0.563112	0.121076	4.65089	3.30507e-06	8.09163e-05
Tspan7	35298	0.239746	0.05156	4.64985	3.32171e-06	8.11944e-05
Mrpl33	437.647	0.458772	0.0986962	4.64832	3.34648e-06	8.15406e-05
Gigyf1	1710.09	-0.485575	0.10446	-4.64841	3.34496e-06	8.15406e-05
Anks1b	13969.1	-0.239642	0.051608	-4.64351	3.42547e-06	8.33332e-05
Ap5s1	378.534	0.491696	0.105921	4.64211	3.44875e-06	8.37063e-05
Spr	667.634	0.485498	0.10459	4.64193	3.45169e-06	8.37063e-05
Dap3	2165.19	0.351769	0.0757877	4.6415	3.45889e-06	8.37488e-05
Lrp11	6664.37	0.235709	0.0508115	4.63889	3.50277e-06	8.46779e-05
Zmym5	1651.93	-0.289751	0.0624681	-4.63838	3.51146e-06	8.47547e-05
Snord64	93.7823	-1.37503	0.296726	-4.63401	3.58643e-06	8.64285e-05
Tmem110	642.329	0.395653	0.0854069	4.63256	3.61176e-06	8.69026e-05
Tbcb	1635.77	0.34742	0.0750018	4.63215	3.61879e-06	8.69358e-05
Urod	1231.94	0.375034	0.0809779	4.63132	3.63346e-06	8.71521e-05
Fbxw7	9450.02	-0.304889	0.0658597	-4.62938	3.66765e-06	8.78351e-05
Smpd4	1394.11	-0.532047	0.114948	-4.62857	3.68192e-06	8.80396e-05
Ran	5846.88	0.281711	0.0609179	4.62444	3.75617e-06	8.96165e-05
Gxylt1	791.768	-0.341686	0.0738899	-4.62425	3.75952e-06	8.96165e-05
Kctd2	2058.45	0.371967	0.0804566	4.62319	3.77874e-06	8.99353e-05
Ranbp3	2062.38	0.300305	0.0650311	4.61787	3.87691e-06	9.2129e-05
Pde8a	990.825	-0.435122	0.0942557	-4.6164	3.90453e-06	9.26422e-05
Gnb2l1	4524.46	0.318017	0.0689018	4.61551	3.92133e-06	9.27302e-05
Slc35b4	2274.02	0.26699	0.0578416	4.61588	3.91429e-06	9.27302e-05
BC028528	52.187	-1.13382	0.245669	-4.61524	3.92633e-06	9.27302e-05
Ap2s1	3239.98	0.351017	0.0760915	4.61309	3.96731e-06	9.35542e-05
Tmem223	627.708	0.385078	0.0835227	4.61046	4.01772e-06	9.4598e-05
Ddrgk1	2087.88	-0.332257	0.0720767	-4.60977	4.03109e-06	9.47676e-05
1700037H04Rik	1128.56	0.335868	0.0728709	4.60909	4.04436e-06	9.4782e-05
Kifc2	18369.8	-0.248554	0.0539304	-4.60879	4.0502e-06	9.4782e-05
Ppifos	52.6968	-1.14661	0.248763	-4.60922	4.04179e-06	9.4782e-05
Zfp36l2	871.391	-0.461823	0.100263	-4.6061	4.10301e-06	9.5872e-05
Rgs4	20609.1	-0.275715	0.0598746	-4.60487	4.12717e-06	9.61443e-05
Cuedc1	1051.04	-0.434339	0.0943188	-4.60501	4.12437e-06	9.61443e-05
Hsdl1	1726.98	0.263197	0.0571612	4.60446	4.13535e-06	9.61891e-05
Ubac2	998.657	0.382947	0.0832117	4.60208	4.18286e-06	9.71472e-05
Armc6	591.583	0.463188	0.100919	4.58971	4.43872e-06	0.000102934
Spaca6	268.378	-0.715017	0.15589	-4.58668	4.50344e-06	0.000104278
Psap	53703.5	0.241568	0.0526889	4.58481	4.54398e-06	0.000105058
1110032F04Rik	565.254	0.436471	0.0952224	4.5837	4.56813e-06	0.0001053
BC024978	357.264	-0.461819	0.100751	-4.58375	4.56705e-06	0.0001053
Ppp1r12a	3459.47	-0.361974	0.0790801	-4.5773	4.71014e-06	0.000108411
Rras	235.562	0.54347	0.118759	4.57623	4.73432e-06	0.000108804
Zmat5	1233.6	0.337419	0.0737735	4.57372	4.79136e-06	0.000109951
Pnpt1	982.283	-0.438638	0.0959955	-4.56936	4.89216e-06	0.000112097
Foxj2	1530.87	-0.343462	0.07527	-4.56306	5.04127e-06	0.000115342
Gm4737	135.409	-0.715281	0.156792	-4.56196	5.06776e-06	0.000115775
Hacd2	1127.82	0.326481	0.0715801	4.56106	5.0896e-06	0.000116102
Tmem50a	2597.45	0.344759	0.0756667	4.55629	5.20655e-06	0.000118594
Fam228b	96.1123	-0.853768	0.187413	-4.55554	5.22513e-06	0.000118841
Pum2	8499.77	0.268518	0.058974	4.55316	5.28468e-06	0.000120018
Slain1os	34.3783	-1.38718	0.304686	-4.55284	5.29267e-06	0.000120022
Vip	1214.01	0.542518	0.119192	4.55162	5.3234e-06	0.000120541
Igip	1533.07	1.01491	0.223144	4.54824	5.40968e-06	0.000122149
Atox1	514.312	0.501711	0.110309	4.54821	5.41031e-06	0.000122149
Stard7	3391.54	0.295535	0.0649858	4.54769	5.4239e-06	0.000122276
Mrpl14	241.098	0.665245	0.146373	4.54488	5.49674e-06	0.000123737
Pcdh19	1776.97	0.396355	0.0872169	4.54447	5.50742e-06	0.000123796
Clasrp	1058.51	-0.556723	0.122538	-4.54325	5.53929e-06	0.000124331
Zfp738	794.933	-0.437091	0.0962747	-4.54003	5.62451e-06	0.000126059
Ydjc	200.463	0.707089	0.155788	4.53878	5.65795e-06	0.000126624
Atp5l	2878.05	0.361339	0.0796391	4.53721	5.70046e-06	0.00012739
B4gat1	3244.14	0.317683	0.070048	4.53522	5.7543e-06	0.000128221
Scamp5	14347.9	0.243891	0.0537756	4.53535	5.75075e-06	0.000128221
Sumo1	4341.08	-0.498851	0.110035	-4.53357	5.79952e-06	0.000129041
Eif1b	3196.08	0.39699	0.0875786	4.53295	5.8165e-06	0.000129232
Psmg3	278.38	0.563986	0.124555	4.52799	5.95464e-06	0.000132111
Fap	139.624	-0.746884	0.165036	-4.52558	6.0229e-06	0.000133412
2900076A07Rik	111.427	-0.817635	0.18068	-4.52531	6.03068e-06	0.000133412
Ndufs6	2359.27	-0.428843	0.094775	-4.52485	6.04372e-06	0.000133509
Pex11b	1394.49	0.303132	0.0670022	4.52422	6.06198e-06	0.00013372
Sh3gl2	11526.3	0.256791	0.0568102	4.52015	6.17965e-06	0.000135927
Pak7	2697.93	-0.302394	0.0668991	-4.52015	6.17972e-06	0.000135927
Recql5	711.202	-0.341078	0.0754978	-4.51772	6.25103e-06	0.000136713
Bcas1	9291.34	-0.423137	0.0936588	-4.51786	6.24691e-06	0.000136713
Atn1	6460.65	-0.430528	0.0952788	-4.51861	6.2247e-06	0.000136713
Pole3	593.865	-0.443028	0.0980637	-4.51776	6.24961e-06	0.000136713
Acot7	8023.84	0.290414	0.0643112	4.51577	6.30877e-06	0.00013778
Dr1	2060.51	0.284634	0.0630398	4.51515	6.3271e-06	0.000137985
Dvl2	536.827	-0.469981	0.104137	-4.51309	6.38889e-06	0.000138938
Nfix	9471.68	-0.515907	0.114313	-4.51311	6.38841e-06	0.000138938
Dpm1	160.117	0.73912	0.163849	4.51098	6.45295e-06	0.000140133
Ppp1cb	13901	0.351329	0.0779041	4.50976	6.49004e-06	0.00014074
Dgcr2	4082.11	0.307937	0.068325	4.50695	6.57663e-06	0.000142416
Lrrc45	1244.56	-0.579255	0.128646	-4.50269	6.70978e-06	0.000145096
Rps25	5536.33	0.373694	0.0830086	4.50186	6.736e-06	0.000145458
Nipsnap1	2267.32	0.37323	0.0829228	4.50094	6.76551e-06	0.00014589
Cdc40	1897.25	-0.321245	0.0713797	-4.5005	6.77925e-06	0.000145982
Zdhhc3	2665.63	0.24577	0.0546134	4.50018	6.78951e-06	0.000145998
Kdm6b	923.117	-0.507185	0.112741	-4.49869	6.83741e-06	0.000146823
Nme1	4641.71	0.420932	0.0936804	4.49328	7.01348e-06	0.000150394
Paqr7	2652.49	0.332577	0.0740601	4.49064	7.10101e-06	0.000151636
Id4	2755.84	-0.290326	0.0646468	-4.49096	7.09017e-06	0.000151636
Alpk1	145.401	-0.647106	0.144095	-4.49083	7.09476e-06	0.000151636
Atxn7	1101.52	-0.342084	0.07619	-4.48988	7.12632e-06	0.000151966
Sar1a	4427.68	0.256794	0.057222	4.48768	7.20042e-06	0.000153333
Tcp11l2	985.48	0.335124	0.0746873	4.48703	7.22225e-06	0.000153585
2210016F16Rik	346.652	0.510587	0.113851	4.48469	7.3021e-06	0.000154855
Ubb	4401.48	0.336556	0.0750412	4.48495	7.29321e-06	0.000154855
Gabpb2	812.479	-0.358698	0.0800303	-4.48203	7.39359e-06	0.000156579
Kcnc4	2340.59	0.289404	0.0646251	4.4782	7.52743e-06	0.000159194
Surf4	2434.25	0.275276	0.0614771	4.4777	7.54529e-06	0.000159353
Adck1	983.9	0.323641	0.0723102	4.47573	7.61508e-06	0.000159948
Pfn2	19353.1	0.270162	0.06036	4.47584	7.61116e-06	0.000159948
Sf3b1	9841.07	-0.271051	0.0605552	-4.4761	7.60206e-06	0.000159948
Fah	874.136	-0.443231	0.0990238	-4.47601	7.60519e-06	0.000159948
Ptges2	829.632	0.42075	0.0940434	4.47399	7.6773e-06	0.000160616
Sdhd	3220.93	0.319921	0.0715068	4.47399	7.67719e-06	0.000160616
Ypel4	1526.65	-0.411117	0.091894	-4.47382	7.68354e-06	0.000160616
Dazap1	1172.87	-0.567065	0.126756	-4.47367	7.68868e-06	0.000160616
Tnfrsf18	55.0147	-1.01789	0.227562	-4.47303	7.71187e-06	0.000160882
Camkk1	4837.72	0.331751	0.0742414	4.46855	7.87523e-06	0.000164067
Tmem97	438.599	0.479069	0.107294	4.465	8.00683e-06	0.000166583
1700029J07Rik	162.326	-0.696427	0.156031	-4.4634	8.06695e-06	0.000167381
A330049N07Rik	74.2529	-1.0158	0.227584	-4.46342	8.06602e-06	0.000167381
Ndufaf3	734.106	0.491913	0.110219	4.46307	8.0793e-06	0.000167411
Eno1	43.1264	-1.31986	0.295768	-4.4625	8.10086e-06	0.000167632
Lnp	3495.11	0.326474	0.0731898	4.46065	8.17129e-06	0.000168779
Ptpn23	1683.23	-0.334439	0.0749786	-4.46046	8.17823e-06	0.000168779
Cmip	11062.3	-0.236471	0.0530936	-4.45385	8.43447e-06	0.000173834
Cbr1	1894.58	0.358501	0.0805164	4.45252	8.48682e-06	0.000174445
Pcdhga12	651.105	-0.682853	0.153358	-4.45267	8.48102e-06	0.000174445
Dzank1	11481.9	0.292342	0.0656702	4.45167	8.5207e-06	0.000174907
Rnf14	12653.4	0.239926	0.0538999	4.45133	8.53411e-06	0.000174949
Itgb1bp1	641.135	0.418613	0.0940782	4.44962	8.60204e-06	0.000176066
Ensa	11519.8	0.311571	0.0700256	4.44939	8.61149e-06	0.000176066
Gm10560	100.588	-0.880964	0.198029	-4.44866	8.64075e-06	0.00017643
Spryd4	226.035	0.628389	0.141339	4.44596	8.75006e-06	0.000178425
E030003E18Rik	400.743	-0.528766	0.118965	-4.44471	8.80085e-06	0.000179223
Ankrd34a	2405.19	-0.355066	0.0799064	-4.44352	8.84994e-06	0.000179984
Ubap2	1614.09	-0.296417	0.0668088	-4.4368	9.13075e-06	0.00018545
N4bp2l2	1499.56	-0.296468	0.0668469	-4.43504	9.20566e-06	0.000186724
Bex2	7711.19	-0.450667	0.101632	-4.4343	9.23729e-06	0.000187119
Tceal3	5567.13	-0.417969	0.0942827	-4.43315	9.28672e-06	0.000187873
Azin1	8125.52	-0.229315	0.0517348	-4.43251	9.31425e-06	0.000188182
Pigp	685.574	0.370423	0.0836063	4.43056	9.39868e-06	0.000189487
Snx5	3516.88	0.306767	0.0692405	4.43045	9.40348e-06	0.000189487
Cntrl	525.886	-0.455535	0.102857	-4.42884	9.47432e-06	0.000190665
Tmem62	1031.89	0.341909	0.0772442	4.42634	9.58469e-06	0.000192634
Lrrc41	1104.02	0.359654	0.0812995	4.42381	9.69757e-06	0.000194648
4930581F22Rik	112.872	-0.77814	0.176052	-4.41994	9.87275e-06	0.000197906
Timm8b	1771.18	0.347696	0.0786755	4.41936	9.89926e-06	0.000198179
Mrpl53	446.561	0.5414	0.122525	4.4187	9.9298e-06	0.000198531
Rpl21	2003.85	0.510424	0.115557	4.41707	1.00049e-05	0.000199773
Rnaseh2a	611.313	0.366434	0.0829776	4.41606	1.00516e-05	0.000200446
6330403K07Rik	4680.88	0.307178	0.0695881	4.41424	1.01367e-05	0.00020188
Dnajc12	431.751	0.50216	0.113816	4.41202	1.02412e-05	0.000203699
BC031181	3167.5	0.343898	0.0779668	4.41082	1.02979e-05	0.000204561
Dmpk	371.472	-0.493375	0.111867	-4.41036	1.032e-05	0.000204736
Setd1a	1949.36	-0.308395	0.0699549	-4.40848	1.04097e-05	0.000206249
Ecsit	1101.16	0.319177	0.0724137	4.40768	1.04483e-05	0.000206748
Zc3h18	1558.33	-0.344593	0.0781948	-4.40685	1.04883e-05	0.000207272
Alas1	2373.1	-0.303722	0.0689625	-4.40416	1.06194e-05	0.000209169
Anxa5	2652.5	-0.357324	0.0811355	-4.40404	1.06251e-05	0.000209169
Mir124a-2	62.7361	-1.24667	0.283056	-4.40432	1.06115e-05	0.000209169
Smc3	3020.93	-0.389639	0.0885185	-4.40178	1.07365e-05	0.000211091
Sspn	609.077	-0.378352	0.0860372	-4.39754	1.09482e-05	0.00021498
Sox2ot	2050.01	-0.302764	0.068881	-4.39547	1.10534e-05	0.000216768
Kdelr2	844.453	0.329483	0.0749942	4.39345	1.11566e-05	0.000218235
Cers4	1657.84	-0.28989	0.0659808	-4.39355	1.11512e-05	0.000218235
Ift88	931.798	-0.32996	0.0751292	-4.3919	1.12365e-05	0.000219519
Hnrnph1	9235.95	-0.324317	0.0738497	-4.39159	1.12527e-05	0.000219556
Upf2	3712.6	-0.28744	0.0654905	-4.38904	1.13853e-05	0.000221806
Fhad1	391.939	-0.460162	0.104849	-4.38882	1.13969e-05	0.000221806
Use1	1422.22	0.313966	0.0715426	4.38852	1.14125e-05	0.000221829
Diras1	4942.61	-0.300399	0.0684666	-4.38752	1.14649e-05	0.000222567
Atp11b	3127.83	-0.284108	0.0647838	-4.38548	1.15729e-05	0.00022438
Fam63b	3878.67	0.273974	0.0625293	4.38153	1.17846e-05	0.000228197
Mkrn2	1082.36	0.316674	0.0723231	4.3786	1.19445e-05	0.000231003
Polr2g	1820.57	0.382338	0.0873833	4.37541	1.21203e-05	0.000234107
Snx16	1506.62	0.324947	0.0742936	4.37382	1.22089e-05	0.000235284
Col5a3	108.694	-0.842119	0.192538	-4.37377	1.22118e-05	0.000235284
Rhbdd2	2213.78	0.289655	0.066249	4.37222	1.22989e-05	0.000236664
Ogfod2	712.116	0.513654	0.117547	4.36978	1.24369e-05	0.000239022
Rpl6	4550.22	0.31577	0.0722747	4.36902	1.24806e-05	0.000239562
Phldb1	3834.15	-0.373801	0.0855701	-4.36836	1.25183e-05	0.000239986
A330023F24Rik	1973.76	-0.616091	0.141046	-4.36801	1.25381e-05	0.000240067
Crk	6033.31	0.24321	0.0557257	4.36441	1.27464e-05	0.000243265
Foxg1	3219.61	-0.328218	0.0751958	-4.36485	1.27211e-05	0.000243265
Ascc2	552.967	-0.474216	0.108658	-4.36431	1.27526e-05	0.000243265
Cpe	76431.3	0.310194	0.0710984	4.36288	1.2836e-05	0.000244551
Odf2	2090.3	-0.420465	0.096393	-4.36198	1.28888e-05	0.000245255
Ankrd24	1128.32	-0.381343	0.0874827	-4.35906	1.30619e-05	0.000248241
Fam126b	5690.42	0.427308	0.0980665	4.35733	1.31661e-05	0.000249912
Rnf128	906.193	0.403413	0.0925913	4.35692	1.31903e-05	0.000250063
Dcdc2a	649.152	-0.423595	0.0972811	-4.35434	1.33469e-05	0.000252719
Glrx5	810.287	0.40183	0.0922953	4.35375	1.33831e-05	0.000253015
Ino80b	366.314	-0.634389	0.145718	-4.35354	1.33954e-05	0.000253015
Pxdn	1876.08	-0.370479	0.0851205	-4.3524	1.34653e-05	0.000254024
Plk3	471.578	-0.44164	0.10148	-4.35199	1.34907e-05	0.000254191
Stam	2502.49	0.23102	0.0531001	4.35064	1.35739e-05	0.000255445
Brd4	3101.6	-0.361219	0.0830332	-4.3503	1.35953e-05	0.000255534
Cldn11	5403.25	0.323272	0.0743258	4.34938	1.3652e-05	0.000256287
Cox14	947.443	0.479511	0.110374	4.34441	1.39652e-05	0.000261848
Clptm1l	3241	0.23215	0.0534422	4.34395	1.39946e-05	0.000262079
Ostc	1181.68	0.387207	0.0891701	4.34234	1.40971e-05	0.000263677
Ppil1	515.53	0.432174	0.0996011	4.33905	1.43099e-05	0.000267332
Tmem106b	8482.68	0.309889	0.0714303	4.33834	1.43561e-05	0.00026787
Pfkp	11294.8	-0.249212	0.0574487	-4.33799	1.43793e-05	0.000267978
4930503L19Rik	368.81	-0.461267	0.106404	-4.33505	1.45729e-05	0.000271258
U2surp	3714.37	-0.239915	0.0553653	-4.33331	1.46887e-05	0.000273083
Tmem55a	2053.13	0.345456	0.0797665	4.33084	1.48541e-05	0.000275823
Tgfbr1	1041.53	0.386082	0.0891739	4.32954	1.4942e-05	0.000276787
Kctd12	3934.11	0.264071	0.0609918	4.32961	1.49377e-05	0.000276787
Arap2	5492.87	-0.258683	0.059762	-4.32855	1.50096e-05	0.000277705
Srek1	2045.75	-0.249431	0.0576394	-4.32743	1.5086e-05	0.000278783
Rpp14	1165.85	0.330268	0.0763275	4.32699	1.51164e-05	0.000279008
Txnl4a	3685.89	0.260347	0.0602178	4.32342	1.5363e-05	0.00028322
Anapc16	1196.08	0.329296	0.0761763	4.32281	1.54052e-05	0.000283658
Rtn2	2479.52	0.282494	0.0653605	4.3221	1.54554e-05	0.000284242
Ptrh2	658.886	0.474927	0.109914	4.3209	1.55396e-05	0.000284429
Umad1	1197.6	0.318397	0.0736866	4.32096	1.55353e-05	0.000284429
Atp6v1a	21771.2	0.19525	0.0451807	4.32154	1.54942e-05	0.000284429
Ppig	3911.45	-0.29764	0.0688836	-4.32092	1.55383e-05	0.000284429
Cdkn2aipnl	1685.86	0.360173	0.0833866	4.31931	1.56515e-05	0.000286137
Add3	4951.22	-0.220977	0.0511634	-4.31904	1.56709e-05	0.000286152
Spsb4	127.686	0.671348	0.155496	4.31746	1.57834e-05	0.000287865
Pdp2	327.694	-0.542246	0.125631	-4.31617	1.58761e-05	0.000289212
Tnik	5294.4	-0.299852	0.0694805	-4.31563	1.59149e-05	0.000289576
Ap3b1	1987.54	-0.285763	0.0662381	-4.31418	1.60198e-05	0.000291139
Minos1	2117.19	0.350613	0.0812872	4.31327	1.60859e-05	0.000291996
Coro1a	2034.07	0.385825	0.0894599	4.31283	1.61176e-05	0.000292226
Slc25a5	8007.87	0.263784	0.0611725	4.31214	1.61682e-05	0.000292798
1500011B03Rik	2841.37	0.267871	0.0621362	4.31102	1.625e-05	0.000293934
Spin1	7043.6	0.254975	0.0591571	4.31013	1.63159e-05	0.000294779
Plrg1	1242.68	0.326017	0.0756771	4.308	1.64737e-05	0.000297281
Ubc	3759.38	0.305257	0.0708631	4.3077	1.64959e-05	0.000297333
Tnip2	367.664	-0.471437	0.10946	-4.30693	1.65535e-05	0.000298021
Bok	953.369	0.534851	0.124195	4.30655	1.6582e-05	0.000298185
Gnl1	5784.37	0.273063	0.0634295	4.30498	1.67001e-05	0.000299958
Rtfdc1	2496.26	0.300938	0.0699605	4.30154	1.69614e-05	0.000304295
Dhx33	1767.98	-0.29471	0.0685289	-4.30052	1.70395e-05	0.000305341
Vkorc1	270.928	0.603158	0.140305	4.29891	1.71641e-05	0.000307216
Hopx	896.136	0.386559	0.0900433	4.29303	1.76248e-05	0.000314728
Tsc22d4	1757.9	0.317707	0.0740034	4.29314	1.76166e-05	0.000314728
Tceb1	2763.68	0.429721	0.100145	4.29098	1.77887e-05	0.000317286
Psmb10	816.725	0.333048	0.0776362	4.28986	1.78787e-05	0.000318522
Pepd	860.099	0.309425	0.0721691	4.2875	1.80694e-05	0.00032111
Srsf2	3045.87	0.268312	0.0625777	4.28765	1.8057e-05	0.00032111
Nxf1	2416.52	-0.389152	0.0907688	-4.28729	1.80866e-05	0.00032111
Rps6kb2	577.76	-0.47349	0.110456	-4.28669	1.81353e-05	0.000321603
Ngrn	1074.86	0.347372	0.0810593	4.28541	1.82404e-05	0.000323094
Tomm5	631.957	0.391948	0.0914948	4.28383	1.83702e-05	0.000325019
Ik	6062.61	-0.440976	0.10298	-4.28214	1.85105e-05	0.000327125
Adap1	5586.7	0.259356	0.0606531	4.27606	1.90232e-05	0.000335755
Atp6v0d1	7516.25	0.236895	0.0554065	4.27558	1.90643e-05	0.000335755
Ptma	6587.25	0.226705	0.0530211	4.27576	1.90489e-05	0.000335755
Srr	2643.75	-0.339127	0.079328	-4.27499	1.91143e-05	0.000336251
Bcap31	1978.92	0.344666	0.0806296	4.27468	1.91409e-05	0.000336332
Etohi1	831.109	-0.439301	0.102776	-4.27435	1.91694e-05	0.000336449
Adh5	1629.33	0.352682	0.0825617	4.27174	1.93957e-05	0.000340033
Arpc1a	4890.38	0.257712	0.0603429	4.27079	1.94778e-05	0.000340696
Dclre1c	381.887	-0.391655	0.0917033	-4.27089	1.9469e-05	0.000340696
Zgpat	1206.2	-0.366053	0.0857334	-4.26966	1.95768e-05	0.000342038
Chd3	22783.7	-0.262022	0.0613958	-4.26775	1.97454e-05	0.000344201
Ccdc82	957.07	-0.316742	0.074214	-4.26796	1.97272e-05	0.000344201
Zmym6	1525.98	-0.423769	0.099374	-4.26438	2.00455e-05	0.000349037
Mrpl36	624.918	0.464877	0.109075	4.26201	2.02597e-05	0.000352367
Cadm3	18172.4	-0.2048	0.0480817	-4.25942	2.04958e-05	0.00035607
1700086L19Rik	894.842	-0.365544	0.085833	-4.25878	2.05548e-05	0.000356693
Hilpda	133.955	0.63397	0.148916	4.25722	2.06983e-05	0.000358778
Esf1	1781.26	-0.398486	0.09365	-4.25505	2.09e-05	0.000361866
Cfl1	25682.7	0.326606	0.0768074	4.25228	2.11609e-05	0.00036556
Smim14	3117.27	0.237783	0.055917	4.25243	2.11463e-05	0.00036556
Timm10	554.227	0.494557	0.116313	4.25194	2.11925e-05	0.000365695
Med1	1776.55	-0.297126	0.06989	-4.25133	2.12502e-05	0.000366281
Spop	10103.8	-0.228836	0.0538663	-4.24823	2.15462e-05	0.000370967
Arhgef9	20552.5	-0.259275	0.0610456	-4.24723	2.16429e-05	0.000371889
Zfp57	269.679	-0.579036	0.136334	-4.24718	2.16482e-05	0.000371889
Atp5h	5235.4	0.414341	0.0975652	4.24681	2.16832e-05	0.000372075
4933428G20Rik	56.3719	-1.15887	0.27293	-4.24603	2.17589e-05	0.000372958
Iqgap2	2181.01	-0.312073	0.0735749	-4.24157	2.21957e-05	0.000380022
Etfb	819.287	0.407037	0.0960291	4.23869	2.24829e-05	0.000384511
Rps26	2814.98	-0.316418	0.0746601	-4.23812	2.25401e-05	0.00038506
Gyg	1073.77	0.377001	0.0890766	4.23233	2.31287e-05	0.000394676
Cnot2	2713.87	-0.335588	0.0793233	-4.23064	2.33031e-05	0.000397212
Prkacb	22753.5	0.210536	0.0497724	4.22998	2.33715e-05	0.000397936
2210408F21Rik	409.261	-0.412013	0.0974363	-4.22854	2.35217e-05	0.000400051
Ptpmt1	796.666	0.354948	0.0839601	4.22757	2.36225e-05	0.000401322
Smc6	2547.76	-0.365637	0.0865021	-4.22692	2.36912e-05	0.000402044
Prc1	106.407	-0.779983	0.18463	-4.22458	2.3939e-05	0.000405801
Nek6	1009.93	0.328708	0.0778278	4.22353	2.40504e-05	0.000407184
Fem1a	1758.38	0.27025	0.0639901	4.22331	2.40735e-05	0.000407184
Sfpq	6667.16	-0.328401	0.0777852	-4.2219	2.42253e-05	0.000409301
Med11	205.228	0.570662	0.135208	4.22061	2.43644e-05	0.000410749
Zfp422	925.367	0.338143	0.0801142	4.22076	2.43483e-05	0.000410749
Prdm8	1254.09	-0.433972	0.102846	-4.21964	2.44696e-05	0.00041207
Tssc1	1129.66	0.300656	0.0712812	4.21789	2.46604e-05	0.000414828
Pcf11	1666.05	-0.336908	0.0798827	-4.21754	2.46984e-05	0.000415014
Mrps14	982.451	0.363259	0.0861565	4.21627	2.4838e-05	0.000416904
Sars	7227.95	-0.347205	0.0824558	-4.2108	2.5447e-05	0.00042666
Zc3h13	3042.26	-0.326086	0.0775064	-4.20722	2.58534e-05	0.000433003
Gabarapl1	25821.9	-0.231318	0.0549992	-4.20584	2.6011e-05	0.000435167
Usp8	3489.63	-0.246883	0.0587096	-4.20515	2.60909e-05	0.00043603
Brd3	2174.28	-0.243293	0.0579145	-4.2009	2.65859e-05	0.00044382
Cmtm6	988.057	0.28484	0.0678261	4.19956	2.67431e-05	0.00044596
Aimp1	1528.21	0.451835	0.107601	4.19919	2.67875e-05	0.000446217
Myd88	179.375	0.627801	0.149521	4.19876	2.6838e-05	0.000446227
2210018M11Rik	2054.27	-0.354488	0.0844281	-4.19869	2.68462e-05	0.000446227
Aldoa	48664.1	0.225043	0.0536134	4.19751	2.6986e-05	0.000448067
Mag	6852.12	-0.244528	0.058344	-4.19114	2.77557e-05	0.00046035
Ccdc47	6998.15	-0.329575	0.0786638	-4.18966	2.79371e-05	0.000462858
Pgm2	2287.42	0.268381	0.0640792	4.18828	2.8108e-05	0.000464895
Gabrg2	9309.83	0.225729	0.0538967	4.18818	2.81205e-05	0.000464895
C030037D09Rik	92.7537	0.981648	0.234503	4.18609	2.83805e-05	0.000468022
Ercc1	489.659	-0.415576	0.0992794	-4.18592	2.84009e-05	0.000468022
Robo3	590.121	-0.60773	0.145181	-4.18602	2.83893e-05	0.000468022
Ankrd54	356.458	0.514378	0.122891	4.18563	2.84374e-05	0.000468121
Tmem222	1920.3	0.250263	0.0599319	4.17579	2.96948e-05	0.000488297
Col6a1	1050.25	-0.556969	0.133404	-4.17504	2.97931e-05	0.000489389
Cyb5r3	2063.95	-0.278457	0.0667058	-4.1744	2.98768e-05	0.000490241
Pnrc2	2021.79	0.348115	0.0834118	4.17346	3.00014e-05	0.00049176
Mcu	1217.11	-0.347732	0.0833595	-4.17147	3.02641e-05	0.000495539
Cryzl1	1463.55	0.341275	0.0818356	4.17025	3.04263e-05	0.000497665
Wdr8	654.218	0.323424	0.0775989	4.1679	3.07422e-05	0.000502297
Rbm5	4399.96	-0.434793	0.104374	-4.16573	3.10354e-05	0.000506549
Mlec	5838.38	0.191281	0.0459276	4.16483	3.11589e-05	0.000508025
Slc35a1	607.589	0.433697	0.104142	4.16446	3.12091e-05	0.000508305
Chid1	1329.62	0.269506	0.0647248	4.16387	3.12897e-05	0.000508919
Med12	970.895	-0.386929	0.092929	-4.1637	3.1313e-05	0.000508919
Cyth1	2911.38	-0.243845	0.0585835	-4.16235	3.14996e-05	0.000511411
Zfp280c	725.345	-0.402256	0.0966841	-4.16051	3.17532e-05	0.000514985
Pcdhga1	222.964	-0.758576	0.182354	-4.15992	3.18357e-05	0.000515778
Gm14305	654.709	-0.38129	0.0916884	-4.15854	3.2029e-05	0.000518365
Blcap	2943.68	0.243276	0.0585319	4.1563	3.2345e-05	0.000522928
Rsph1	306.699	-0.56566	0.136142	-4.15493	3.25387e-05	0.000525506
Fbxl3	3405.94	0.265243	0.0638934	4.15133	3.30548e-05	0.000533281
Zdhhc2	1948	0.317019	0.076376	4.15077	3.31362e-05	0.000534035
Ctnnbip1	1365.86	0.346782	0.0835786	4.14917	3.33678e-05	0.000536642
Sfswap	1554.13	-0.36339	0.0875812	-4.14918	3.33662e-05	0.000536642
Eri3	3390.37	0.275648	0.0664726	4.14679	3.37164e-05	0.000541681
Rpl37rt	402.575	0.565425	0.136456	4.14364	3.41831e-05	0.000548607
4930512B01Rik	31.4384	-1.29371	0.312239	-4.14334	3.42284e-05	0.000548761
Fdps	1561.67	0.305902	0.0738785	4.14061	3.46387e-05	0.000554183
Ciz1	1686.97	-0.337708	0.0815561	-4.1408	3.46095e-05	0.000554183
Fosb	578.007	-0.742906	0.179494	-4.13889	3.48993e-05	0.000557772
Eral1	463.91	0.398428	0.0963109	4.1369	3.52034e-05	0.000562048
Col4a1	1136.77	-0.401356	0.0970301	-4.13641	3.52789e-05	0.000562669
Aip	2239.46	0.251118	0.0607238	4.13541	3.54314e-05	0.000564517
Naa20	1728.63	0.350611	0.0848063	4.13426	3.56104e-05	0.00056678
Gprin1	4144	0.248912	0.0602172	4.13357	3.57174e-05	0.000567895
Wsb1	2430.79	-0.401236	0.0970945	-4.13243	3.58945e-05	0.000570122
Itgam	830.267	-0.360046	0.0871734	-4.13023	3.62407e-05	0.000575027
Rab21	2085.72	0.26111	0.0632247	4.12987	3.62969e-05	0.000575324
Hagh	2343.36	0.256252	0.0620782	4.12789	3.66103e-05	0.000579694
Cog1	1565.94	-0.237603	0.0575684	-4.12733	3.67004e-05	0.000579927
Utp3	1578.34	-0.458177	0.111006	-4.12749	3.66739e-05	0.000579927
Rcan1	1968.84	0.278716	0.0675456	4.12634	3.6858e-05	0.000581521
Cnksr2	10439.9	-0.339045	0.0821685	-4.12622	3.68769e-05	0.000581521
Ccdc12	910.1	-0.339303	0.0822457	-4.12549	3.6995e-05	0.000582785
Nop14	1184.72	-0.41982	0.101857	-4.12165	3.76168e-05	0.000591974
Puf60	3890.24	0.279625	0.067862	4.1205	3.78059e-05	0.000594341
Syn1	20717.1	-0.376559	0.0914548	-4.11744	3.8311e-05	0.000601667
Cntln	728.837	-0.342849	0.0833203	-4.11483	3.87464e-05	0.000607883
Mat2b	4380.73	0.2406	0.0585003	4.11279	3.90903e-05	0.000612653
Nubp2	542.401	0.411372	0.100032	4.11238	3.91598e-05	0.000613118
Mut	1881.47	-0.265887	0.0646871	-4.11035	3.95056e-05	0.000617902
Zfp637	834.618	0.402435	0.0979581	4.10824	3.98692e-05	0.000622957
Timm50	646.31	0.343139	0.083551	4.10695	4.00926e-05	0.000625177
Fam220a	1433.27	0.325208	0.0791827	4.10706	4.0073e-05	0.000625177
Rev1	790.276	-0.31839	0.077563	-4.10492	4.04456e-05	0.000630041
Tollip	5786.83	0.233132	0.0568142	4.1034	4.07119e-05	0.000633548
Tmem41b	1305.44	0.310795	0.0757831	4.10112	4.11157e-05	0.000639185
Tomm7	1818.4	0.375552	0.0916096	4.09948	4.14088e-05	0.000643091
Srp9	2034.38	0.33902	0.0827354	4.09764	4.17375e-05	0.000647542
Tmed7	4364.41	0.402668	0.0983433	4.09452	4.23049e-05	0.000655612
Yipf4	2033.16	0.359194	0.08773	4.09431	4.23429e-05	0.000655612
Oxa1l	1226.95	0.33374	0.0815201	4.09396	4.24065e-05	0.000655936
Crtc2	706.852	-0.362367	0.0885653	-4.09152	4.28551e-05	0.000662208
Ogfod1	5659.07	0.253763	0.0620478	4.0898	4.31754e-05	0.000666488
Cryl1	354.375	0.492647	0.120477	4.08913	4.32996e-05	0.00066702
Rfk	2684.41	0.318396	0.0778637	4.08914	4.32975e-05	0.00066702
Tmem38a	3682.7	0.213184	0.052137	4.08891	4.334e-05	0.00066702
Entpd3	457.978	0.343684	0.0841303	4.08514	4.40511e-05	0.000677285
Rnf20	2886.77	-0.282832	0.0692475	-4.08436	4.41981e-05	0.000678867
Cnpy3	1799.46	0.277425	0.0679799	4.08098	4.48465e-05	0.000688138
Rock1	1432.27	-0.279806	0.0686027	-4.07864	4.53009e-05	0.000694418
Fam169a	3398.86	0.232802	0.0570948	4.07747	4.55287e-05	0.000697215
Psip1	12470.7	-0.380645	0.093453	-4.07311	4.63885e-05	0.000709404
Nexn	605.903	-0.582328	0.142974	-4.07297	4.64169e-05	0.000709404
Socs5	4798.59	0.256403	0.0629711	4.07175	4.66607e-05	0.000712422
Tmem147	1177.1	0.39083	0.0960092	4.07076	4.68606e-05	0.000714764
Snrnp40	589.382	0.332291	0.0816687	4.06877	4.72628e-05	0.000720183
Tars	1461.87	-0.299189	0.0735477	-4.06796	4.74259e-05	0.000721954
Rpl9	6439.95	0.335628	0.0825447	4.06602	4.78234e-05	0.000727284
Sys1	622.871	0.459733	0.11312	4.06412	4.82134e-05	0.000732491
Trp53rkb	116.443	0.628413	0.154749	4.06085	4.88945e-05	0.000741613
Grin1	9402.72	-0.365199	0.0899334	-4.06077	4.89103e-05	0.000741613
Mpdu1	999.093	0.334187	0.0823015	4.06052	4.89632e-05	0.000741683
Arl1	3916.61	-0.259872	0.0640394	-4.058	4.94941e-05	0.000748988
Iah1	261.096	0.463203	0.114158	4.05758	4.95847e-05	0.000749621
Snx3	4638.87	0.297775	0.073399	4.05694	4.97203e-05	0.000750932
Ankrd46	7761.15	0.209541	0.0516658	4.0557	4.99835e-05	0.000754167
Bbs5	680.972	-0.428303	0.105626	-4.05491	5.01545e-05	0.000755324
Ccdc57	251.384	-0.606914	0.149675	-4.05489	5.01584e-05	0.000755324
Myo10	1713.01	-0.303631	0.0748986	-4.0539	5.03716e-05	0.000757792
Pycrl	436.794	0.406456	0.10028	4.0532	5.05211e-05	0.000759298
Nsun3	210.015	-0.688931	0.170022	-4.05201	5.07797e-05	0.000762439
Cenpw	72.2943	0.749748	0.185162	4.04914	5.14054e-05	0.000771082
Lrrc3b	478.028	0.477378	0.117913	4.04855	5.15369e-05	0.000772301
Fbxo21	4037.19	0.233981	0.0578272	4.0462	5.20547e-05	0.000779299
2310022B05Rik	2261.94	0.275721	0.068184	4.04379	5.25951e-05	0.000786625
Khsrp	3175.28	-0.331207	0.0819393	-4.04211	5.2973e-05	0.000791506
Fundc1	1857.14	0.304314	0.0753	4.04135	5.31448e-05	0.000793215
Mark4	1818.76	-0.41437	0.102538	-4.04115	5.31905e-05	0.000793215
Kcnk1	3407.47	0.242522	0.060032	4.03988	5.34784e-05	0.000796736
Zfp512	1947.91	-0.258469	0.0639835	-4.03962	5.35384e-05	0.000796856
Nkiras2	127.155	-0.763139	0.188938	-4.03911	5.36546e-05	0.000797813
Park7	3098.74	0.345987	0.0856824	4.03802	5.39042e-05	0.000800751
Cep295	980.45	-0.358459	0.0887784	-4.03768	5.39815e-05	0.000801125
Ccdc32	1785.93	0.283744	0.070299	4.03625	5.43128e-05	0.000805265
Qdpr	5867.55	0.22108	0.0547937	4.03477	5.46563e-05	0.000809576
Pnpla3	357.558	-0.657766	0.163092	-4.03311	5.50432e-05	0.000814523
Klf6	3025.18	-0.366523	0.0909467	-4.03008	5.57575e-05	0.0008243
Dgke	2984.2	0.286636	0.0711315	4.02967	5.58555e-05	0.000824596
Tmem167	2302.18	0.253261	0.0628509	4.02955	5.58848e-05	0.000824596
Igfn1	559.661	-0.507167	0.125895	-4.02849	5.61364e-05	0.000827514
Pole4	829.798	0.409682	0.101739	4.0268	5.65415e-05	0.000832392
Ly6e	5798.36	0.278665	0.0692176	4.02592	5.67519e-05	0.000832392
Laptm4b	3207.4	0.275996	0.0685564	4.02582	5.67763e-05	0.000832392
Ubl3	6727.71	0.237435	0.058966	4.02663	5.65808e-05	0.000832392
Trp53bp2	1401.57	-0.303666	0.075435	-4.02553	5.68463e-05	0.000832392
Per1	2589.84	-0.399611	0.0992609	-4.02587	5.67657e-05	0.000832392
Zfhx2	1676.68	-0.445777	0.110735	-4.02562	5.68261e-05	0.000832392
Nadk	2026.84	0.243674	0.0605618	4.02357	5.73233e-05	0.000838579
Snhg11	38078.4	-0.742354	0.184538	-4.02276	5.75195e-05	0.000840648
Clip3	21474.3	-0.279611	0.0695112	-4.02253	5.75754e-05	0.000840667
Grhpr	798.851	0.384724	0.095676	4.02111	5.79248e-05	0.00084393
Icmt	2612.65	0.277383	0.0689844	4.02095	5.79636e-05	0.00084393
Dync2li1	983.351	-0.482488	0.119987	-4.02116	5.79134e-05	0.00084393
Zfp729a	646.5	-0.433109	0.107767	-4.01894	5.84616e-05	0.000850376
Mettl14	1205.63	-0.396278	0.0986085	-4.0187	5.85201e-05	0.000850422
AI837181	1464.81	0.291403	0.0725174	4.01839	5.8598e-05	0.000850751
Dner	5449.7	0.188988	0.0470711	4.01494	5.94601e-05	0.000861639
Havcr2	143.73	-0.62722	0.156215	-4.01512	5.94164e-05	0.000861639
Cwc22	894.499	-0.345925	0.0861693	-4.01448	5.95781e-05	0.000862537
Xpc	800.451	-0.34325	0.0855198	-4.01369	5.97758e-05	0.000864584
Limch1	4533.73	-0.248027	0.0618172	-4.01227	6.01381e-05	0.000869007
Hpcal1	1108.07	0.498626	0.124348	4.00993	6.07366e-05	0.000876009
Mir3060	21.8388	-1.99346	0.497114	-4.01007	6.07007e-05	0.000876009
Ect2l	33.3132	1.18459	0.295576	4.00773	6.13057e-05	0.000883389
Rbm6	2555.52	-0.334856	0.08359	-4.00593	6.17728e-05	0.000889285
Zfp160	659.616	-0.33888	0.084635	-4.00402	6.22753e-05	0.00089568
Cnih3	1925.42	0.31859	0.079592	4.00279	6.26007e-05	0.00089952
Ankhd1	2508.15	-0.357279	0.0892671	-4.00235	6.27154e-05	0.000900326
B3galt6	424.443	0.438182	0.109517	4.00103	6.30663e-05	0.000904519
Dazl	150.781	0.619166	0.154809	3.99956	6.34613e-05	0.000909336
Gm20605	23.5299	-1.87061	0.467814	-3.99863	6.37102e-05	0.000912052
Lrrc73	680.067	0.363044	0.0909012	3.99383	6.50151e-05	0.000929868
Eml5	2023.03	-0.375918	0.0941399	-3.99319	6.51914e-05	0.000931522
Ramp2	342.822	0.500539	0.125376	3.99229	6.54394e-05	0.000934198
Gm20300	2181.06	0.357579	0.0896396	3.98908	6.63311e-05	0.000945805
Erf	1314.38	-0.4214	0.105643	-3.98892	6.63756e-05	0.000945805
Commd5	436.313	0.368833	0.092544	3.98549	6.73419e-05	0.000958686
Mboat7	3952.08	0.199549	0.0500806	3.98455	6.76089e-05	0.000961598
Trub1	899.754	-0.295261	0.074139	-3.98254	6.81832e-05	0.000968007
Gtpbp8	555.898	-0.393805	0.0988831	-3.98253	6.81854e-05	0.000968007
Ddx3x	12701.8	-0.255826	0.0642482	-3.98183	6.83854e-05	0.00096995
Creld2	451.144	0.415803	0.104548	3.97715	6.97468e-05	0.000988305
Rhbdl3	748.848	0.296049	0.0744415	3.97694	6.98081e-05	0.000988305
Olfm1	30036.1	0.301786	0.0759386	3.97408	7.06533e-05	0.00099935
Fnta	1936.71	0.364627	0.0918673	3.96906	7.21572e-05	0.00101875
Prkci	2994.92	-0.260892	0.0657283	-3.96924	7.21018e-05	0.00101875
Auts2	2585.18	-0.239169	0.0602665	-3.96853	7.23178e-05	0.00102008
Gmppb	243.726	0.58362	0.147083	3.96795	7.24922e-05	0.0010216
Pmm1	3613.47	0.318964	0.0803951	3.96746	7.26434e-05	0.00102279
Ntan1	1029.59	0.316627	0.0798688	3.96434	7.35984e-05	0.00103529
Rragb	3118.16	0.307464	0.0775825	3.96306	7.39966e-05	0.00103994
Klhl7	3385.56	0.250306	0.063165	3.96274	7.40952e-05	0.00104038
Zfp641	432.292	-0.498151	0.12574	-3.96175	7.4402e-05	0.00104373
Serinc1	42856.9	0.286853	0.0724408	3.95982	7.50059e-05	0.00105125
Slc2a6	588.683	0.41409	0.104604	3.95866	7.53724e-05	0.00105542
Slc27a1	1626.07	-0.460616	0.116399	-3.95721	7.58307e-05	0.00106087
Dmtf1	2923.96	-0.297061	0.0751065	-3.9552	7.64692e-05	0.00106883
Pde6d	1076.28	0.325742	0.0823818	3.95405	7.68409e-05	0.00107208
Ap4s1	1131.3	0.324557	0.0820816	3.95407	7.68315e-05	0.00107208
Rps3	7890.44	0.276435	0.069919	3.95364	7.69707e-05	0.00107291
Sdhaf2	1575.91	0.362949	0.0918108	3.95323	7.7104e-05	0.00107364
Gabrg1	1260.15	0.345173	0.0873181	3.95305	7.71621e-05	0.00107364
Cyhr1	4553.69	0.217666	0.0550954	3.9507	7.79235e-05	0.00108325
Eif1	7499.26	0.325555	0.0824159	3.95015	7.81012e-05	0.00108474
Tpi1	21606.8	0.279961	0.070918	3.94766	7.89175e-05	0.00109509
Mrpl30	1127.4	0.38083	0.0964814	3.94719	7.90745e-05	0.00109587
Cdc42se1	2096.63	0.224823	0.0569597	3.94706	7.91163e-05	0.00109587
Egr3	6228.03	-0.440893	0.111748	-3.94541	7.96634e-05	0.00110245
Slu7	3924.43	-0.334307	0.0847393	-3.94512	7.97595e-05	0.00110279
Rabif	1229.76	0.25342	0.0642437	3.94466	7.99134e-05	0.00110392
Commd4	851.724	0.304022	0.0770917	3.94364	8.02546e-05	0.00110764
Atp9a	11353.8	0.253909	0.0644056	3.94235	8.06875e-05	0.00111234
Hnrnpr	3976.77	-0.300463	0.0762173	-3.94219	8.07398e-05	0.00111234
Rims2	5998.94	-0.192101	0.0487517	-3.94039	8.13497e-05	0.00111874
Daam1	3434.33	-0.271671	0.0689448	-3.94042	8.134e-05	0.00111874
Eif3a	7847.94	-0.292117	0.0741496	-3.93956	8.16307e-05	0.0011216
Arhgap21	7282.99	-0.289309	0.073468	-3.9379	8.21979e-05	0.00112839
S1pr5	734.792	-0.35123	0.0892379	-3.93588	8.28917e-05	0.0011369
Chst10	2869.13	0.262258	0.0666372	3.93561	8.29857e-05	0.00113717
Auh	1660.56	0.291362	0.0740582	3.93423	8.34626e-05	0.00114221
Prnp	34563.6	-0.194067	0.0493293	-3.93412	8.35023e-05	0.00114221
Gm14403	519.776	-0.44928	0.114236	-3.93292	8.39198e-05	0.0011469
Mmadhc	1270.14	0.300321	0.0763816	3.93185	8.42944e-05	0.00115
Ift52	1208.4	-0.324048	0.0824161	-3.93185	8.42956e-05	0.00115
Srek1ip1	784.199	-0.325702	0.0828446	-3.93147	8.44265e-05	0.00115076
Cdh10	2199.43	-0.274995	0.0699909	-3.92901	8.52953e-05	0.00116157
9330133O14Rik	232.208	-0.514973	0.131096	-3.92821	8.55796e-05	0.00116441
Tmem159	333.375	0.572191	0.145728	3.92644	8.62129e-05	0.00117199
Crlf3	383.686	0.413796	0.105437	3.92459	8.68768e-05	0.00117997
Glud1	9283.2	0.23505	0.0599208	3.92268	8.75691e-05	0.00118833
Pan2	710.582	-0.348974	0.0889751	-3.92215	8.7761e-05	0.00118988
Coq10a	1050.66	0.380771	0.0971158	3.92079	8.82577e-05	0.00119554
Adamts10	445.963	-0.622304	0.158727	-3.92059	8.83342e-05	0.00119554
Ncs1	11282.8	0.251733	0.0642191	3.9199	8.85846e-05	0.00119788
Ctgf	1384	-0.393903	0.100495	-3.91961	8.86917e-05	0.00119827
Malat1	13925.1	-0.454506	0.115985	-3.91866	8.90421e-05	0.00120195
Enho	1322.4	0.318058	0.0812098	3.91649	8.9846e-05	0.00121174
Wac	5924.74	-0.270257	0.0690377	-3.91463	9.05419e-05	0.00122005
Tmem9b	3758.63	0.318134	0.0812892	3.91361	9.09256e-05	0.00122415
Ahi1	8835.39	-0.263384	0.0673455	-3.91094	9.19382e-05	0.0012367
Cd83	1005.82	0.373212	0.0954455	3.91021	9.2217e-05	0.00123937
Tbc1d14	3313.05	0.280908	0.0718615	3.90902	9.26732e-05	0.00124441
Luc7l2	6528.21	-0.24502	0.062745	-3.90502	9.42181e-05	0.00126405
Ptpn12	1449.85	-0.276465	0.0708307	-3.90318	9.49384e-05	0.00127261
Ubxn1	2645.53	-0.365043	0.0935315	-3.90289	9.50528e-05	0.00127303
Sh3kbp1	1838.04	-0.268652	0.0688592	-3.90147	9.56118e-05	0.0012794
Fbxw8	1490.16	0.269988	0.0692119	3.90089	9.58402e-05	0.00128134
Dbn1	7073.33	-0.267459	0.0685704	-3.90051	9.59917e-05	0.00128225
Nek1	1857.92	-0.253209	0.0649376	-3.89926	9.64878e-05	0.00128776
Tbce	1266.21	-0.411581	0.105576	-3.89842	9.68222e-05	0.0012911
Usp20	2418.77	0.24215	0.0621419	3.89673	9.75019e-05	0.00129904
Exoc5	2655.71	0.241056	0.0618714	3.89608	9.77618e-05	0.00130137
Gab1	1610.27	-0.280162	0.0719411	-3.89432	9.84735e-05	0.00130971
Pcmtd2	3598.19	0.273707	0.0702885	3.89405	9.85854e-05	0.00131007
Tuba1a	22424.4	0.235397	0.0604745	3.89249	9.92187e-05	0.00131735
Tmem107	230.173	0.481395	0.123684	3.89214	9.93624e-05	0.00131812
Igfbp5	10137.5	-0.26174	0.0672564	-3.89167	9.95554e-05	0.00131954
Zswim7	146.649	0.598842	0.153913	3.89079	9.99204e-05	0.00132324
Ost4	594.607	0.360828	0.0928031	3.8881	0.000101033	0.00133681
Gpd1	3468.87	-0.222835	0.0573497	-3.88555	0.000102099	0.00134977
Gmpr	1406.77	0.24487	0.0630433	3.88416	0.000102685	0.00135634
Slc38a6	174.373	-0.555162	0.14297	-3.88306	0.00010315	0.00136132
Traf3ip1	822.63	-0.330163	0.0850624	-3.88142	0.000103849	0.00136937
Blvra	647.19	0.342376	0.088265	3.87895	0.000104906	0.00138212
Cep95	364.862	-0.444043	0.114505	-3.87795	0.000105339	0.00138663
Kmt2e	5212.54	-0.363319	0.0936969	-3.8776	0.000105492	0.00138747
S100a1	2289.17	-0.481198	0.124112	-3.87714	0.000105691	0.00138888
Pabpc4	1096.48	-0.269732	0.0695994	-3.87549	0.000106412	0.00139716
Fam216a	1466.42	0.346214	0.0893397	3.87526	0.000106512	0.00139728
Dbnl	1876.47	0.276597	0.071393	3.87429	0.000106937	0.00140166
Sec61b	368.138	0.444027	0.114625	3.87372	0.000107185	0.00140373
Ccdc141	924.308	-0.375578	0.0969644	-3.87336	0.000107345	0.00140462
Sltm	3144.19	-0.310919	0.0802982	-3.87205	0.000107922	0.00141097
Mink1	11135.3	-0.254746	0.0657987	-3.8716	0.000108125	0.00141243
Elof1	1146.85	0.362202	0.0935653	3.87111	0.000108341	0.00141285
Scamp4	1085.15	0.340643	0.0879923	3.87129	0.000108262	0.00141285
Gcfc2	182.862	-0.540769	0.139734	-3.86998	0.000108844	0.00141821
Ppil4	1980.82	-0.294637	0.0761428	-3.86953	0.000109044	0.0014196
Bnip3l	6384.53	0.233735	0.0604441	3.86695	0.000110203	0.00143348
Coq9	1728.67	0.288696	0.0746939	3.86506	0.000111063	0.00144344
Fn3k	956.108	0.288716	0.0747187	3.86404	0.000111529	0.00144827
Faap20	428.984	0.383431	0.0992827	3.86202	0.000112455	0.00145906
Zbtb16	1390.75	-0.43106	0.111623	-3.86175	0.000112577	0.00145941
Ap1s1	5278.39	0.234699	0.0608171	3.85909	0.000113808	0.00147413
Urm1	1198.76	0.281079	0.0728758	3.85696	0.000114804	0.00148575
Vamp1	8571.92	0.235456	0.0610501	3.85676	0.000114898	0.00148575
Fkbp3	5474.82	-0.490957	0.127373	-3.85448	0.000115978	0.00149846
Smtn	262.698	-0.486513	0.126239	-3.8539	0.00011625	0.0015007
Snf8	1527.66	0.380005	0.0986847	3.8507	0.00011778	0.00151918
Rnf185	1246.87	0.279571	0.0726154	3.85003	0.000118104	0.00152209
Dctpp1	182.869	0.64422	0.167422	3.84789	0.000119137	0.00153412
Cds2	20478.8	0.301562	0.0784808	3.8425	0.000121789	0.00156695
Ppp1r11	2147.05	0.333024	0.0867469	3.83903	0.000123524	0.00158675
Coq2	1962.27	0.275236	0.0716947	3.839	0.000123534	0.00158675
Tmem44	2463.89	-0.300169	0.0782322	-3.8369	0.000124597	0.00159906
Arnt	1059.24	-0.305704	0.0797006	-3.83565	0.000125234	0.00160513
Dus3l	1672.38	-0.381313	0.0994151	-3.83556	0.000125278	0.00160513
Zfp956	571.961	0.42439	0.110656	3.83521	0.000125458	0.00160609
Crip2	2155.19	0.35245	0.0919413	3.83343	0.000126369	0.00161641
Il11ra1	515.989	0.463802	0.121001	3.83303	0.000126573	0.00161767
Sp2	617.052	-0.397808	0.103805	-3.83227	0.000126965	0.00162133
Eci1	394.916	0.41248	0.10764	3.83202	0.000127095	0.00162165
Azi2	2974.62	0.23226	0.0606283	3.83088	0.000127686	0.00162784
Cd63	1361.13	0.366409	0.0957448	3.82693	0.000129752	0.0016528
Slc9a6	6400.61	0.215681	0.056411	3.82339	0.000131632	0.00167536
Arntl	1554.74	-0.26864	0.0702737	-3.82277	0.000131963	0.00167819
Tmbim4	898.214	0.281138	0.0735601	3.82189	0.000132435	0.0016828
Nnat	3852.6	0.428556	0.112175	3.82044	0.000133215	0.00169131
Abhd3	2220.77	0.283232	0.0741405	3.82021	0.00013334	0.0016915
Ubl7	2766.51	-0.241957	0.0633671	-3.81833	0.000134357	0.0017016
Sugp1	1596.28	-0.2606	0.0682465	-3.81851	0.000134262	0.0017016
Pfdn5	5566.83	-0.42438	0.111174	-3.81724	0.000134951	0.00170772
Tlk1	5618.99	-0.231392	0.0606623	-3.81443	0.0001365	0.00172589
Fkbp15	1534.44	-0.232853	0.0610549	-3.81383	0.00013683	0.00172865
Bbs7	1092.17	-0.362353	0.0950311	-3.81299	0.000137295	0.0017331
4930579G18Rik	106.523	-0.772334	0.202626	-3.81162	0.000138058	0.0017413
Tapt1	2071.65	0.238495	0.0625892	3.81048	0.000138697	0.00174649
Far2	683.065	-0.324264	0.0850964	-3.81055	0.000138661	0.00174649
Slc25a39	1721.14	0.292946	0.0769173	3.80858	0.000139767	0.00175709
Zmynd11	8331.27	-0.221931	0.0582703	-3.80865	0.000139729	0.00175709
Isoc2a	554.249	0.328297	0.086206	3.80829	0.000139933	0.00175774
Magi1	4029.83	-0.234501	0.0616147	-3.80593	0.000141274	0.00177314
Pithd1	2293.92	0.290682	0.0763973	3.80487	0.00014188	0.00177929
Rtn1	35890.6	0.211365	0.0555604	3.80425	0.000142236	0.0017823
Polr2m	6914.66	0.26241	0.0690908	3.79805	0.000145841	0.0018245
Bex1	1516.9	-0.416683	0.109704	-3.79824	0.000145726	0.0018245
Slc25a17	1130.17	0.292176	0.0769332	3.79779	0.000145989	0.00182486
Rbm33	2137.18	-0.321751	0.0847502	-3.79647	0.000146773	0.00183317
Tmem17	205.046	0.453814	0.119554	3.7959	0.000147107	0.00183437
Hnrnph2	7510.02	-0.297932	0.0784844	-3.79607	0.000147009	0.00183437
0610012G03Rik	893.023	0.262744	0.0692818	3.7924	0.0001492	0.00185895
St8sia4	858.575	0.31172	0.0822197	3.79131	0.000149856	0.00186562
Grin1os	108.164	-0.870705	0.229694	-3.79071	0.000150215	0.00186857
Lyz2	228.308	0.544341	0.143634	3.78976	0.00015079	0.00187173
Ptdss2	1322.05	0.246586	0.065065	3.78983	0.000150748	0.00187173
Usp7	7312.83	-0.219083	0.0578101	-3.78969	0.000150834	0.00187173
Mta2	1807.27	-0.252606	0.0666634	-3.78927	0.000151089	0.00187338
Metrnl	212.284	0.533697	0.140852	3.78906	0.000151219	0.00187348
Phc1	1686.87	-0.253326	0.0668829	-3.78761	0.000152106	0.00188295
Mbnl2	9485.04	0.259624	0.0685511	3.7873	0.000152292	0.00188374
Mkks	1444.54	0.349893	0.0924003	3.7867	0.000152659	0.00188676
Ndufa7	1227.65	0.328493	0.086773	3.78566	0.000153298	0.00189162
Apbb1	12277.1	0.217953	0.0575709	3.78581	0.000153207	0.00189162
Mgat1	1618.46	0.317851	0.0840345	3.78239	0.00015533	0.00191515
Rab39b	3156.22	-0.229491	0.060722	-3.77937	0.000157226	0.00193542
Renbp	122.714	-0.628942	0.16641	-3.77947	0.000157163	0.00193542
Cnpy2	926.792	0.320363	0.0847731	3.77906	0.000157419	0.00193625
Crym	2090.8	0.401607	0.10629	3.77842	0.000157825	0.0019397
Map7d2	8942.03	-0.261487	0.0692235	-3.77743	0.000158454	0.00194569
Dock10	2557.76	-0.280861	0.0743557	-3.77726	0.000158566	0.00194569
Rps28	1462.84	0.253747	0.0671895	3.77659	0.00015899	0.00194934
Paxbp1	1491.43	-0.374861	0.0992989	-3.77508	0.000159959	0.00195966
Gclm	1461.43	-0.232364	0.0615951	-3.77245	0.000161651	0.00197881
Atp5s	608.445	0.387822	0.102848	3.77083	0.000162709	0.00199017
Inpp1	909.726	-0.351777	0.0934008	-3.76631	0.000165675	0.00202485
Cdk5r2	8272.74	-0.317845	0.0844247	-3.76484	0.000166656	0.00203521
Mrgpre	366.632	0.358696	0.0953399	3.76229	0.000168365	0.00205446
Desi2	975.3	0.283716	0.0754283	3.7614	0.000168963	0.00206012
Vcpip1	3647.09	0.240594	0.063976	3.76068	0.000169449	0.00206289
BC065397	87.8606	-0.689123	0.183245	-3.76067	0.000169459	0.00206289
Marcksl1	1368.33	0.278839	0.0741666	3.75963	0.000170163	0.00206982
Zbtb1	596.32	-0.344946	0.0917928	-3.75788	0.000171359	0.00208272
Unc13c	2979.06	-0.301167	0.0801757	-3.75634	0.000172416	0.00209392
Comt	2909.99	0.23324	0.0621044	3.75562	0.000172913	0.00209829
Zfyve9	2119.77	0.2275	0.0606082	3.75362	0.000174301	0.00211346
Zc3hc1	657.843	0.329611	0.087884	3.75053	0.000176463	0.002138
Zc2hc1a	2890.35	0.236512	0.0630754	3.74967	0.000177069	0.00214365
AK010878	178.863	0.568558	0.151689	3.74819	0.000178118	0.00215465
Sf1	4554.33	-0.264677	0.0706295	-3.7474	0.000178679	0.00215974
Zfp945	842.28	-0.36554	0.0975769	-3.74617	0.000179551	0.00216858
Trim35	4512.96	0.246273	0.0657511	3.74554	0.000180008	0.00217069
Gm15816	110.5	-0.694519	0.185422	-3.74561	0.000179955	0.00217069
Tnfrsf25	124.937	-0.81953	0.218837	-3.74493	0.000180442	0.00217421
Fam174b	1183.79	0.282007	0.0753383	3.74321	0.000181688	0.00218751
Morc3	1096.76	-0.30387	0.0812105	-3.74176	0.000182739	0.00219844
Atp5j	4700.06	0.299186	0.0799745	3.74101	0.00018328	0.00220322
Ndufb5	3116.72	0.37588	0.100485	3.74066	0.000183541	0.00220464
Zfp932	801.516	-0.371205	0.0992786	-3.73902	0.000184736	0.00221726
Smim10l2a	719.526	0.309883	0.0828826	3.73882	0.000184888	0.00221736
Dhx57	1863.58	-0.209525	0.0560463	-3.73844	0.000185169	0.002219
Ppp3cb	13882.9	0.209618	0.0560938	3.73691	0.000186293	0.00223073
H2afy	2395.63	0.251195	0.0672328	3.7362	0.000186826	0.00223536
Thap4	583.604	0.393697	0.105381	3.73596	0.000187003	0.00223575
Tubb3	11206.3	0.202092	0.0541119	3.73471	0.000187935	0.00224514
Ramp3	653.06	0.313085	0.0838459	3.73405	0.000188422	0.00224921
Tspyl2	4175.87	-0.366894	0.0982834	-3.73302	0.000189199	0.00225673
Ssb	6999.2	-0.404084	0.108279	-3.73186	0.000190072	0.00226539
Nr2c2ap	37.9781	1.08695	0.291332	3.73097	0.000190743	0.00226987
Rpl7a	2589.39	0.258938	0.0694005	3.73108	0.000190663	0.00226987
Kri1	897.562	-0.353056	0.0947068	-3.72788	0.000193099	0.00229613
Swsap1	356.245	0.378486	0.10156	3.72673	0.000193983	0.00230309
Nktr	2846.48	-0.323967	0.0869266	-3.7269	0.000193849	0.00230309
Dusp11	1677.37	-0.360633	0.096801	-3.7255	0.000194925	0.00231248
Supt5	5502.38	-0.202623	0.0544191	-3.72339	0.000196568	0.00233017
Smim19	718.968	0.4172	0.112071	3.72265	0.000197139	0.00233514
Klhdc9	649.157	0.439373	0.118047	3.72201	0.000197642	0.0023393
Lrch1	783.14	-0.262893	0.0706455	-3.7213	0.000198203	0.00234413
Hectd2	669.611	-0.379671	0.10204	-3.72081	0.000198581	0.0023468
Zfp40	839.203	-0.413449	0.111199	-3.71809	0.000200737	0.00237045
Prr14	811.789	-0.323371	0.0870069	-3.71662	0.000201908	0.00238245
Med23	1199.48	-0.23711	0.0638267	-3.7149	0.000203286	0.00239687
Nmt1	4579.51	-0.268927	0.0723991	-3.7145	0.000203605	0.0023988
Hypk	1461.32	-0.409186	0.110177	-3.71391	0.000204081	0.00240257
Hira	2208.92	0.219361	0.0590816	3.71286	0.000204933	0.00241075
Polr2c	1330.8	0.328089	0.0884241	3.71041	0.000206927	0.00243234
Plekhf2	288.321	0.376002	0.101343	3.7102	0.000207092	0.00243242
Dlat	4099.93	0.279633	0.0753817	3.70956	0.000207616	0.00243671
Gpn2	181.695	0.521321	0.14061	3.70755	0.00020927	0.00245239
Rybp	1378.76	-0.278433	0.0750962	-3.70768	0.000209164	0.00245239
Orai3	601.365	0.295044	0.079593	3.70691	0.000209804	0.0024549
Col12a1	312.952	-0.443049	0.119515	-3.70707	0.000209673	0.0024549
Uqcc2	1464.23	0.369015	0.0995804	3.7057	0.000210811	0.0024648
Ndufaf5	1035.93	0.309027	0.0834077	3.70502	0.000211375	0.00246952
2610008E11Rik	1431.25	-0.287387	0.0775915	-3.70385	0.000212354	0.00247908
E130012A19Rik	1612.1	0.432377	0.116751	3.7034	0.000212729	0.00248157
Tmem237	936.19	0.278212	0.0751469	3.70224	0.000213701	0.00248739
Mief1	916.491	0.267885	0.0723578	3.70223	0.000213713	0.00248739
Foxo4	946.675	-0.290316	0.0784108	-3.7025	0.000213489	0.00248739
Adra2c	431.747	0.374032	0.101044	3.70167	0.000214188	0.00248915
Sh3bp1	444.652	-0.387233	0.104605	-3.70185	0.000214036	0.00248915
Celf6	701.824	0.28645	0.0773977	3.70101	0.000214742	0.0024937
Srprb	1297.45	0.239138	0.0646399	3.69954	0.00021599	0.0025063
Ptprd	10301.3	-0.291428	0.0787875	-3.69891	0.000216524	0.0025106
Acap2	3827.22	-0.300817	0.0813354	-3.69848	0.000216893	0.00251299
Traf3ip2	211.862	-0.497605	0.134573	-3.69765	0.000217602	0.0025193
Ezh1	2928.33	-0.22539	0.0609601	-3.69733	0.000217875	0.00252057
Egr1	13908.6	-0.683448	0.185053	-3.69326	0.0002214	0.00255942
Rps19bp1	425.092	0.379943	0.102917	3.69175	0.000222714	0.00257201
Kcnc3	5946.37	-0.359815	0.0974678	-3.69163	0.000222824	0.00257201
Ankrd13d	1333.33	0.287343	0.0778518	3.6909	0.000223466	0.00257748
Brinp1	9841.77	-0.215776	0.0584692	-3.69042	0.000223884	0.00258037
Gskip	1117.66	0.297612	0.0806546	3.68996	0.000224289	0.00258117
Nap1l1	11488.1	-0.324411	0.087916	-3.69001	0.000224241	0.00258117
Zbed5	424.264	0.458508	0.124308	3.68847	0.000225608	0.00259053
Cspp1	702.708	-0.393776	0.106756	-3.68855	0.000225533	0.00259053
Cep70	555.404	-0.410375	0.11125	-3.68875	0.000225358	0.00259053
Ankrd45	3956.89	-0.23511	0.0637691	-3.6869	0.000227006	0.00260464
Rgs20	1281.18	-0.289532	0.0785825	-3.68443	0.000229216	0.00262804
Smoc2	607.807	0.388097	0.105372	3.68312	0.000230395	0.00263958
Tsen34	1063.88	0.350368	0.0951549	3.68208	0.00023134	0.00264686
Siglech	552.826	-0.336843	0.0914828	-3.68204	0.000231374	0.00264686
Ufc1	1660.07	0.29699	0.0806835	3.68093	0.000232384	0.00265643
Fam73b	2132.37	0.286205	0.0777883	3.67928	0.000233892	0.00266971
1810037I17Rik	1491.5	0.244791	0.0665305	3.67938	0.000233804	0.00266971
Spg20	2068.7	-0.20422	0.0555514	-3.67623	0.000236708	0.00269985
1700123O20Rik	518.402	0.414896	0.112868	3.67595	0.000236969	0.00270067
Sstr1	979.128	0.258366	0.070289	3.67577	0.000237132	0.00270067
Ccdc23	180.616	0.553847	0.150752	3.67389	0.00023889	0.00271868
Cdk13	2354.01	-0.199914	0.0544262	-3.67312	0.000239604	0.00272478
Drosha	5026.64	-0.240927	0.0656106	-3.67208	0.000240589	0.00273396
Sh2d7	132.211	0.829468	0.225934	3.67128	0.000241338	0.00273972
Parl	651.582	0.380685	0.103696	3.67116	0.000241452	0.00273972
Ccnk	909.83	-0.260257	0.0709391	-3.66873	0.000243754	0.00276381
Plod1	730.536	0.273307	0.0745409	3.66654	0.000245854	0.00278556
Psmb6	2672.87	0.311114	0.0848868	3.66504	0.000247296	0.00279983
Bloc1s2	712.76	0.284455	0.0776174	3.66484	0.000247492	0.00279999
Itga8	334.839	-0.395346	0.107953	-3.6622	0.00025006	0.00282691
Arpc3	5835.34	-0.474353	0.129533	-3.66201	0.000250239	0.00282691
Dhcr7	900.981	0.294417	0.0804222	3.6609	0.000251335	0.00283721
Ebag9	1266.15	-0.367221	0.100324	-3.66036	0.000251857	0.00284102
Mrpl43	1042.2	0.272852	0.0745592	3.65953	0.000252678	0.00284819
Ap1b1	6028.27	0.221976	0.0607012	3.65686	0.000255319	0.00287585
Uggt2	988.098	-0.313097	0.0856558	-3.65529	0.000256891	0.00289143
Thyn1	642.112	-0.36156	0.0989386	-3.65439	0.000257792	0.00289946
Hnrnpf	1478.51	-0.309669	0.0847924	-3.65208	0.000260125	0.00292355
Surf6	843.192	-0.264482	0.0724449	-3.6508	0.000261425	0.00293517
Fam46a	366.762	-0.401491	0.109977	-3.65069	0.000261541	0.00293517
Vegfa	2086.77	-0.229761	0.0629808	-3.64811	0.000264176	0.00296258
Dcaf12	1742.37	0.257295	0.0705417	3.64741	0.000264893	0.00296846
Xk	964.071	0.313826	0.0860709	3.64613	0.000266221	0.00298117
Immp1l	497.686	0.448273	0.122975	3.64523	0.000267154	0.00298944
Hs6st2	1979.93	0.230368	0.0633273	3.63774	0.000275041	0.00307546
Ccdc174	1209.28	-0.366274	0.100717	-3.63669	0.000276169	0.00308582
Sdhc	2694.06	0.256975	0.0706899	3.63525	0.000277712	0.00310082
Zfp655	1882.78	-0.254274	0.0699811	-3.63346	0.000279641	0.00312009
Taf1d	540.887	-0.447822	0.123303	-3.63188	0.000281366	0.00313706
Pisd	1887.66	0.21554	0.0593601	3.63106	0.00028226	0.00314475
Ufl1	1564.75	-0.217783	0.0599962	-3.62994	0.000283491	0.00315617
Zcchc18	11818	0.230134	0.0634331	3.62798	0.000285653	0.00317794
Txnrd2	316.353	0.469318	0.129414	3.62649	0.000287303	0.00319399
Sorbs3	1102.35	-0.247282	0.0682072	-3.62546	0.000288453	0.00320445
Chsy3	564.462	-0.374606	0.103335	-3.62514	0.000288801	0.003206
Cfl2	3094.76	0.267879	0.073954	3.62223	0.000292074	0.00323999
Wdr83	559.262	0.362969	0.100218	3.6218	0.000292564	0.00324309
Incenp	742.593	-0.343752	0.0949585	-3.62002	0.000294575	0.00326303
Rbm39	7496.83	-0.326601	0.0902794	-3.61767	0.000297272	0.00329054
Slc37a3	2262.1	0.208067	0.0575529	3.61523	0.000300076	0.00331918
Gm14326	688.929	-0.372151	0.102952	-3.61481	0.000300569	0.00332225
Snx4	1736.41	-0.296966	0.0821759	-3.61378	0.000301761	0.00333303
Ypel1	816.427	0.295202	0.0816982	3.61332	0.000302301	0.0033366
6330408A02Rik	669.748	-0.312618	0.0865463	-3.61214	0.00030368	0.00334712
AA465934	275.336	-2.16168	0.598449	-3.61213	0.00030369	0.00334712
Sema3c	1421.95	-0.270923	0.0750477	-3.61001	0.000306187	0.00337222
Gnb1	23521.9	0.212907	0.058991	3.60914	0.000307218	0.00337922
Srsf11	3448.84	-0.27903	0.077313	-3.6091	0.000307262	0.00337922
Zdbf2	1098.82	0.418319	0.115935	3.60821	0.00030832	0.00338508
Psmb7	3954.59	0.288972	0.0800878	3.60819	0.000308336	0.00338508
4930570G19Rik	243.314	-0.448615	0.124336	-3.60809	0.000308455	0.00338508
1810009A15Rik	13.3516	-1.89423	0.525355	-3.60561	0.000311424	0.00341522
Rnasel	579.501	-0.327072	0.0907187	-3.60535	0.000311733	0.00341618
Sppl3	2110.57	0.307892	0.0854225	3.60434	0.000312946	0.00342703
Phb2	1741.68	0.293544	0.0814766	3.6028	0.000314812	0.00344501
Lipo1	221.426	0.474291	0.131655	3.60253	0.000315137	0.00344611
Sprtn	294.04	-0.436942	0.121351	-3.60065	0.000317428	0.0034687
Dynlt3	8208.76	-0.320097	0.0889397	-3.59903	0.000319407	0.00348784
C030023E24Rik	91.3013	1.20695	0.335421	3.5983	0.000320307	0.00349519
Fbxw4	523.209	0.374361	0.104081	3.59682	0.000322127	0.00351255
Pin1	1809.3	0.288064	0.0801097	3.59587	0.000323306	0.00352292
Klhl4	863.089	0.358715	0.0997775	3.59515	0.000324201	0.00352785
Cherp	1763.13	-0.27808	0.0773528	-3.59496	0.000324448	0.00352785
Filip1	456.565	-0.394806	0.109818	-3.5951	0.000324271	0.00352785
Arhgef2	4572.1	-0.207976	0.0579206	-3.59071	0.000329781	0.00358331
2810410L24Rik	134.841	-0.553737	0.15426	-3.58963	0.000331149	0.00359563
Zfp37	1125.51	-0.294091	0.081937	-3.58924	0.000331649	0.00359852
Gm973	364.121	-0.366564	0.102161	-3.58809	0.000333104	0.00361176
Gng11	581.839	0.385163	0.107358	3.58765	0.000333678	0.00361218
Tro	6806.86	-0.209868	0.0584995	-3.58751	0.000333848	0.00361218
Zfp81	534.883	-0.39896	0.111205	-3.5876	0.000333733	0.00361218
Ip6k1	8410.49	0.194701	0.054287	3.58652	0.000335119	0.00362106
Zfp935	484.304	-0.428909	0.11959	-3.58651	0.000335139	0.00362106
Itsn2	2294.1	-0.329207	0.0918047	-3.58595	0.000335852	0.00362528
Lactb2	455.527	-0.368023	0.102633	-3.58583	0.000336002	0.00362528
Selt	9482.13	0.224818	0.0627051	3.58533	0.000336654	0.00362977
Map4k2	2519.26	-0.264429	0.0738058	-3.58277	0.000339967	0.00366035
5330434G04Rik	298.713	-0.467569	0.130503	-3.58283	0.000339891	0.00366035
Las1l	2095.99	-0.285945	0.0798345	-3.58172	0.000341342	0.00367259
Cdk20	261.362	0.390196	0.108984	3.5803	0.0003432	0.00368923
Rrp7a	2474.4	0.262137	0.0732192	3.58017	0.000343369	0.00368923
Nhlrc3	183.035	-0.531664	0.14868	-3.5759	0.000349023	0.00374737
Ror1	67.0718	-0.916204	0.256339	-3.57419	0.000351308	0.00376927
Nvl	1284.26	-0.269202	0.0753264	-3.57381	0.000351827	0.00377221
Srxn1	3908.79	0.259537	0.0726467	3.57259	0.000353469	0.00378676
Ppp1ca	5906.83	0.253916	0.0710763	3.57244	0.000353677	0.00378676
Pigt	2411.24	-0.231866	0.0649085	-3.5722	0.000353999	0.00378757
1810026J23Rik	2442.87	0.190335	0.0533276	3.56917	0.000358109	0.00382888
Klf9	7695.2	-0.25565	0.0716349	-3.56879	0.000358638	0.00383186
Spred3	1584.24	-0.261447	0.0733222	-3.56573	0.000362848	0.00387416
Parvb	973.309	-0.249224	0.0699103	-3.56491	0.000363984	0.00388359
Pcdhgb1	251.657	-0.548009	0.153743	-3.56445	0.000364621	0.00388769
Lims1	1173.71	0.279094	0.0783406	3.56257	0.00036724	0.0039129
Arid4b	2535.97	-0.257852	0.0724052	-3.56123	0.000369117	0.00393017
Rps27a	3839.6	0.767994	0.215671	3.56095	0.000369516	0.0039317
Arhgap15	486.016	0.371459	0.104438	3.55673	0.000375493	0.00399254
Unc119	781.196	0.285942	0.080401	3.55645	0.000375894	0.00399404
Hnrnpu	14283.1	-0.246768	0.0693909	-3.55621	0.000376248	0.00399504
Tmem181a	1124.73	-0.368821	0.103742	-3.55518	0.000377719	0.00400789
Ormdl1	426.901	0.395078	0.11115	3.55446	0.000378761	0.00401618
Pdgfa	850.972	-0.316063	0.0889445	-3.55349	0.000380159	0.00402822
Hnrnpul1	3576.83	-0.223139	0.0628145	-3.55236	0.000381798	0.0040428
Rtf1	4654.18	-0.223954	0.0630572	-3.5516	0.000382893	0.0040516
Gm38413	76.1084	-0.90345	0.254405	-3.55123	0.000383435	0.00405455
Atp5g3	5536.76	0.289387	0.0814957	3.55095	0.000383848	0.00405613
Jak2	2438.53	-0.24023	0.0676791	-3.54954	0.000385906	0.00407507
Kptn	555.421	0.344831	0.0972217	3.54685	0.00038986	0.004114
Tmem169	915.313	-0.300659	0.0847828	-3.54623	0.000390784	0.00412093
Ttll5	1845.76	-0.224933	0.0634486	-3.54513	0.000392419	0.00413533
Tnrc6a	3156.01	-0.300197	0.084697	-3.54437	0.000393558	0.00414448
Dnal4	1304.19	0.21681	0.0611738	3.54417	0.000393857	0.0041448
Fam178a	2043.71	-0.241659	0.0682004	-3.54337	0.000395042	0.00415442
Frmd4a	1836.55	-0.23145	0.0653272	-3.54294	0.000395698	0.00415848
Svip	2511.12	0.219278	0.0619086	3.54197	0.000397154	0.00417093
Cpne8	1034.92	-0.26671	0.0753206	-3.54099	0.000398628	0.00418355
Srsf1	7254.58	-0.263055	0.0743102	-3.53996	0.000400187	0.00419705
Gstm5	4233.75	0.382877	0.108184	3.53913	0.000401447	0.00420739
Chmp6	754.006	0.28366	0.0801797	3.5378	0.000403479	0.00422581
Ccdc37	169.385	-0.464655	0.131388	-3.53651	0.000405447	0.00424353
Thoc7	1355.66	0.330529	0.093473	3.53609	0.000406096	0.00424743
Trnau1ap	347.866	0.461462	0.130529	3.53531	0.0004073	0.00425713
Plekhh1	1634.42	-0.307176	0.0869038	-3.53467	0.000408287	0.00426455
Traf2	312.124	0.388695	0.109991	3.53388	0.000409509	0.00427441
Commd2	341.703	0.388863	0.110053	3.53343	0.000410199	0.00427871
Prelp	1129.4	-0.351209	0.0994093	-3.53296	0.00041093	0.00428262
Slc25a35	185.707	-0.473487	0.134025	-3.53283	0.000411132	0.00428262
Brd9	2750.7	-0.275817	0.0781322	-3.53013	0.000415355	0.00432368
Vps28	2600.65	0.270066	0.0765395	3.52845	0.000417995	0.00434823
Nipbl	2708.16	-0.287563	0.0815358	-3.52683	0.000420563	0.00437197
Sap130	1457.62	-0.227482	0.0645054	-3.52655	0.000421009	0.00437366
Tceb2	2707.92	0.292939	0.08309	3.52557	0.000422577	0.00438698
Acat2	970.31	0.309027	0.0876883	3.52416	0.000424831	0.00440741
Rhbdl1	969.147	0.412906	0.117308	3.51983	0.000431823	0.00447693
Cartpt	169.534	1.32692	0.377156	3.51823	0.000434441	0.00450103
Yipf2	545.911	-0.322957	0.0918024	-3.51796	0.000434874	0.00450249
Fnbp4	1484.84	-0.298243	0.084787	-3.51756	0.000435535	0.0045063
Plcb4	3386.96	-0.361643	0.102818	-3.51731	0.000435938	0.00450743
Fibp	850.441	0.273962	0.0779189	3.51599	0.000438121	0.00452695
Taok3	2710.1	-0.29701	0.0844907	-3.51529	0.000439266	0.00453574
Nup35	515.557	0.297338	0.0846009	3.5146	0.000440416	0.00454457
Actr1b	8239.83	0.223304	0.0635536	3.51363	0.00044202	0.00455805
Xrn2	2259.41	-0.254461	0.0724264	-3.51337	0.000442464	0.00455957
Gm15787	17.305	-1.63955	0.466776	-3.51249	0.000443929	0.00457161
Zbtb7a	5379.93	-0.420696	0.11982	-3.51106	0.000446329	0.00459324
Arl10	291.439	0.584216	0.166402	3.51087	0.000446644	0.00459341
Gstz1	1006.91	0.399791	0.113881	3.51062	0.000447068	0.0045947
Rims1	5591.77	-0.353507	0.100727	-3.50955	0.000448861	0.00461005
Gm3985	43.3107	-0.906232	0.258293	-3.50854	0.000450565	0.00462446
Ryr1	352.991	-0.628508	0.179236	-3.50659	0.000453881	0.00465538
Smpd1	3745.29	0.21626	0.0616803	3.50613	0.000454665	0.00466031
Rpl24	4423.89	0.324306	0.0925086	3.50568	0.000455443	0.00466518
Otulin	445.686	0.430833	0.12291	3.50527	0.000456151	0.00466932
Psmg2	431.632	0.438795	0.125215	3.50433	0.000457754	0.00468261
Xxylt1	1112.2	0.265396	0.0757571	3.50326	0.000459608	0.00469664
Map7d1	8386.53	-0.270605	0.0772454	-3.50318	0.000459736	0.00469664
Erg	242.939	-0.435574	0.124365	-3.50237	0.000461139	0.00470784
Raly	2252.67	0.253556	0.072444	3.50002	0.000465217	0.00474003
6820431F20Rik	422.115	-0.494378	0.141246	-3.50011	0.000465063	0.00474003
Thbs3	314.297	-0.589716	0.168478	-3.50025	0.000464818	0.00474003
Pkia	8849.87	0.228398	0.0652737	3.49909	0.000466857	0.00475045
Dgkd	3299.15	0.184329	0.0526787	3.49912	0.000466799	0.00475045
Tmem248	1791.39	0.209664	0.0599312	3.49842	0.000468031	0.00475925
Ephx2	632.784	0.3131	0.0895059	3.4981	0.000468585	0.00476172
Fam45a	1311.51	0.301026	0.0860693	3.49749	0.00046966	0.0047695
Nop58	1503.99	-0.28661	0.0819821	-3.49601	0.000472266	0.0047928
Ubfd1	2354.45	0.245899	0.0703546	3.49514	0.000473818	0.00480537
Ric8	1651.79	0.292401	0.0837167	3.49274	0.000478094	0.00484235
Foxq1	189.751	-0.514505	0.1473	-3.4929	0.000477803	0.00484235
Baiap3	545.284	0.492619	0.141052	3.49247	0.000478571	0.004844
Pnck	1981.35	0.29832	0.0854335	3.49184	0.000479707	0.0048523
Arl5a	3618.98	0.178356	0.0511435	3.48736	0.00048781	0.00493101
Thoc2	2295.59	-0.272595	0.0782234	-3.48483	0.000492453	0.00497317
Ifih1	291.603	-0.48321	0.138665	-3.48473	0.000492627	0.00497317
Zfp593	118.424	0.702764	0.201729	3.4837	0.000494529	0.00497929
Snrpe	540.481	0.438023	0.125734	3.48373	0.000494482	0.00497929
Mgat4b	1538.26	0.233723	0.0670822	3.48413	0.00049374	0.00497929
Camta2	11581.9	-0.30499	0.087547	-3.48373	0.000494487	0.00497929
Tkfc	262.063	0.478436	0.137414	3.48171	0.000498225	0.00501323
Fam96a	610.679	0.365015	0.104905	3.4795	0.000502358	0.0050482
Prdm5	148.021	-0.530148	0.152356	-3.47966	0.000502051	0.0050482
Fam21	5188.77	-0.23438	0.0673675	-3.47913	0.000503039	0.00505174
Zfp746	786.523	0.274205	0.0788285	3.47851	0.000504219	0.00506029
Pou2f2	174.07	-0.58804	0.169174	-3.47595	0.000509042	0.00510536
Cyb5d2	432.132	0.363366	0.10456	3.47518	0.000510512	0.00511677
Clec2l	1248.2	0.307091	0.0884137	3.47334	0.000514015	0.00514852
Sh3bgrl3	2502.79	0.316285	0.0910726	3.47288	0.000514897	0.005154
Zfp933	849.361	-0.273692	0.0788213	-3.47231	0.000516002	0.0051617
Ell	664.798	-0.287894	0.0829846	-3.46924	0.000521928	0.00521759
Lcmt1	1846.73	0.304312	0.0877309	3.4687	0.00052299	0.0052248
Tmcc2	7080.76	0.220664	0.0636652	3.466	0.000528262	0.00527405
Cdk5rap2	565.238	-0.307774	0.0888144	-3.46536	0.000529516	0.00528313
B630005N14Rik	1290.8	0.309719	0.0894379	3.46295	0.000534285	0.00532583
Setd5	4153.59	-0.199933	0.0577365	-3.46285	0.000534488	0.00532583
Rnf10	7340.55	0.181211	0.0523345	3.46255	0.000535083	0.00532716
Clvs1	956.733	-0.39623	0.114437	-3.46243	0.000535315	0.00532716
Rsl1	170.415	-0.502403	0.145112	-3.46218	0.000535821	0.00532875
Mthfd1l	519.162	0.292153	0.0844198	3.46072	0.000538726	0.00535417
Anapc11	902.432	0.355676	0.102813	3.45946	0.000541263	0.00536915
Tsc22d2	1494.18	0.240283	0.0694571	3.45945	0.00054128	0.00536915
Leprotl1	3080.38	0.205649	0.0594414	3.45969	0.000540799	0.00536915
2022-09-11	3629.11	-0.208703	0.0603403	-3.45877	0.000542647	0.00537924
Stk16	1334.85	0.283191	0.0818939	3.45802	0.000544166	0.00539082
Ube2m	3475.21	0.230145	0.0665574	3.45784	0.00054453	0.00539095
Slc2a3	5388.01	0.188747	0.0545976	3.45706	0.000546108	0.00540309
Psat1	4505.07	0.220372	0.0637557	3.45651	0.000547218	0.00541059
Pdgfc	287.271	0.426832	0.12354	3.45501	0.00055027	0.00543728
Slc35e3	1073.44	0.261813	0.0758092	3.45358	0.000553192	0.00545913
Usp47	5052.15	-0.180788	0.052347	-3.45365	0.000553058	0.00545913
Uck2	465.189	-0.301103	0.0872289	-3.45188	0.000556705	0.00547667
Cwf19l2	670.954	-0.370442	0.107297	-3.4525	0.000555408	0.00547667
Hmgn5	749.775	-0.48025	0.139107	-3.45237	0.00055569	0.00547667
2610005L07Rik	158.441	-0.689938	0.199858	-3.45213	0.000556171	0.00547667
C030018K13Rik	105.568	-0.713416	0.206676	-3.45185	0.000556751	0.00547667
Pdss2	399.035	0.366469	0.106289	3.44784	0.000565097	0.00555167
Fbxo11	7154.92	-0.238019	0.0690333	-3.44788	0.000565001	0.00555167
Rasgrf1	15722	-0.220887	0.0640859	-3.44673	0.000567408	0.00556726
Ylpm1	4125.53	-0.256953	0.0745496	-3.44674	0.000567387	0.00556726
Zfp629	1275.33	-0.289706	0.0841873	-3.4412	0.000579131	0.00567504
Ska2	388.397	-0.374878	0.108936	-3.44125	0.000579028	0.00567504
Nhlrc2	461.779	-0.40033	0.11642	-3.43867	0.00058457	0.00572469
Tmem178	2300.14	0.222	0.0645731	3.43797	0.000586089	0.00573591
C1qb	1246.29	0.341299	0.0993082	3.43677	0.000588703	0.00575783
Atl2	2695.28	0.196488	0.0571963	3.43533	0.000591842	0.00578485
Dnm1	44745.2	-0.200861	0.0584869	-3.43429	0.000594104	0.00580327
Mrpl17	793.028	0.264934	0.0771631	3.43343	0.000596004	0.00581517
Atcay	8862.62	0.192672	0.0561198	3.43322	0.000596457	0.00581517
Prpf40b	1909.02	-0.321528	0.0936497	-3.43331	0.000596269	0.00581517
Smim12	1023.26	0.245201	0.0714434	3.4321	0.000598936	0.00583564
Fyttd1	3370.22	0.246479	0.0718215	3.43183	0.000599532	0.00583775
Actr10	4874.25	0.218037	0.0635564	3.43061	0.000602224	0.00586025
Chd3os	8543.09	-0.182097	0.0531311	-3.42731	0.000609588	0.00592815
Lysmd2	1551.07	0.310825	0.0907198	3.42621	0.000612076	0.00594483
Hsp90aa1	53869	-0.258617	0.0754783	-3.42637	0.0006117	0.00594483
Eif4a1	8292.3	0.266147	0.0776882	3.42584	0.000612909	0.00594917
Slc39a1	1086.52	0.25251	0.0737304	3.42478	0.000615298	0.00596859
Lrrc4	4484.17	-0.196627	0.0574237	-3.42415	0.000616735	0.00597875
Mki67	75.4225	-0.794486	0.232131	-3.42257	0.000620317	0.00600969
Rslcan18	55.9804	-0.864558	0.252634	-3.42218	0.000621214	0.00601458
A630089N07Rik	85.5588	-0.65874	0.192555	-3.42105	0.000623808	0.0060359
Dph3	1213.54	0.280698	0.0820736	3.42007	0.000626044	0.00605373
Ogt	9875.37	-0.210472	0.0615625	-3.41884	0.000628889	0.00607741
Lgi2	1303.1	-0.345583	0.1011	-3.41822	0.000630316	0.00608737
Caly	5129.19	-0.185163	0.0541839	-3.41731	0.000632427	0.00610026
Neurod2	2566.39	-0.337448	0.0987468	-3.41731	0.000632443	0.00610026
Rnf103	1961.24	0.278236	0.0814308	3.41683	0.000633537	0.00610698
Psme4	2108.8	-0.216135	0.0632789	-3.41559	0.000636442	0.0061273
Zfp934	182.47	-0.456695	0.133702	-3.41576	0.000636053	0.0061273
Mrps18c	528.071	0.427872	0.125418	3.41158	0.000645867	0.00621415
Phf12	1950.46	-0.188493	0.0552602	-3.411	0.000647246	0.00622352
Leng9	188.433	0.464038	0.136074	3.41019	0.000649186	0.00623827
AI464131	1383.52	-0.235854	0.0691697	-3.40978	0.000650149	0.00624363
Fcf1	378.681	0.42109	0.123508	3.40941	0.000651031	0.00624819
Hsd17b10	782.476	0.310627	0.0911514	3.40781	0.000654854	0.00628096
Usp16	1102.53	-0.252112	0.0739938	-3.4072	0.000656334	0.00628731
Rtn4rl2	597.951	-0.406749	0.119378	-3.40722	0.000656276	0.00628731
Prpsap2	1190.38	0.266594	0.0782704	3.40607	0.000659057	0.00630947
Babam1	2014.99	0.228929	0.0672565	3.40382	0.000664508	0.00635769
Yipf5	1859.14	0.221165	0.0649982	3.40263	0.000667412	0.00637594
Atp2b1	38422.9	-0.227152	0.0667631	-3.40236	0.000668074	0.00637594
Nrde2	638.714	-0.301542	0.0886204	-3.40262	0.000667423	0.00637594
Snrpn	99.3629	-0.71129	0.209052	-3.40246	0.000667817	0.00637594
Ssna1	685.559	0.3109	0.0914042	3.40138	0.000670467	0.0063874
Syap1	1484.02	0.27692	0.0814145	3.40136	0.000670522	0.0063874
4930402H24Rik	3111.72	-0.283488	0.0833433	-3.40146	0.000670281	0.0063874
Amy1	445.589	-0.560394	0.164765	-3.40116	0.000671004	0.00638804
Ankrd11	8191.44	-0.271005	0.0796971	-3.40044	0.000672776	0.00640094
Ube2ql1	5775.77	0.228282	0.0672282	3.39563	0.000684699	0.00650782
Prkaca	6926.83	0.182192	0.0536558	3.39557	0.000684855	0.00650782
Acad9	1470.65	0.227008	0.0668728	3.39463	0.000687224	0.00651945
Tshz3	1228.68	-0.235339	0.0693281	-3.39458	0.000687351	0.00651945
Rprd2	2040.43	-0.258973	0.076283	-3.39489	0.000686561	0.00651945
Taf3	925.393	-0.315244	0.0928835	-3.39397	0.000688865	0.00652977
Zbtb40	495.172	0.346244	0.102034	3.39341	0.000690271	0.00653595
Vdac1	16799.4	0.202999	0.0598221	3.39338	0.000690367	0.00653595
Atp2c1	7023.88	0.164166	0.0483905	3.39252	0.000692522	0.00655233
Klhl2	7772.98	0.216777	0.0639054	3.39215	0.000693471	0.00655727
Ccpg1	5252.48	-0.241734	0.0712746	-3.39158	0.000694907	0.00656278
Pcdhac2	1521.54	-0.440243	0.129799	-3.39172	0.000694555	0.00656278
Vma21	2583.23	0.20995	0.0619296	3.39015	0.00069855	0.00659313
Amigo2	649.903	0.320709	0.0946167	3.38955	0.000700062	0.0065961
Hiat1	2557.72	0.186074	0.0548967	3.38953	0.000700123	0.0065961
Mrps9	1263.15	-0.287812	0.0849122	-3.38952	0.000700152	0.0065961
1700048M11Rik	14.7982	-1.54983	0.457481	-3.38776	0.00070467	0.0066346
Tmem183a	2316.72	0.205032	0.0605388	3.38678	0.000707174	0.0066541
Msra	1208.94	0.285507	0.0843517	3.38473	0.000712496	0.00670007
2022-03-09	407.657	0.368558	0.108902	3.38431	0.000713562	0.006706
2210013O21Rik	592.186	0.404009	0.119394	3.38383	0.000714812	0.00670634
Prdx5	5631.05	0.196867	0.0581791	3.38381	0.000714883	0.00670634
Adgrg6	143.398	-0.701676	0.207364	-3.3838	0.000714907	0.00670634
Fcrls	623.101	0.344038	0.101691	3.38319	0.000716501	0.00671719
Tspyl3	997.359	0.25843	0.0764198	3.38172	0.000720331	0.00674899
Prdx3	1944.65	0.264426	0.0781993	3.38143	0.000721085	0.00675193
Sh3glb2	4330.55	0.254649	0.0753179	3.38099	0.000722248	0.00675871
Psen2	449.4	0.298912	0.0884173	3.3807	0.000723026	0.00676188
Insig2	2069.44	0.23323	0.0690357	3.37839	0.000729106	0.00681459
Bysl	1065	-0.255371	0.0756008	-3.37789	0.000730455	0.00682306
Dock1	1440.27	-0.234778	0.0695125	-3.37749	0.000731514	0.00682879
Slc35g2	860.191	0.311064	0.0921643	3.3751	0.000737892	0.00688276
Armcx5	1151.93	-0.352459	0.104433	-3.37499	0.000738189	0.00688276
Acsl3	10245	-0.235773	0.0698626	-3.37481	0.000738679	0.00688314
Snta1	782.453	0.373316	0.110628	3.37452	0.000739433	0.006886
Actl6b	2391.9	-0.230182	0.068225	-3.37387	0.000741199	0.00689827
Hif3a	139.077	-0.779701	0.231155	-3.37307	0.000743355	0.00691415
Pigx	272.149	0.488567	0.144853	3.37285	0.000743935	0.00691535
Fam76a	2160.47	0.219018	0.064986	3.37023	0.000751053	0.0069773
Plcl1	2110.36	-0.294657	0.0874368	-3.36994	0.00075184	0.0069804
Dnajc1	862.791	-0.251921	0.0747651	-3.3695	0.000753053	0.00698744
Dhcr24	3450.7	0.204027	0.0605707	3.36841	0.000756033	0.00701086
Eif6	877.057	0.32526	0.0965692	3.36815	0.000756738	0.00701317
Slc6a9	2017.04	-0.212039	0.0629649	-3.36758	0.000758315	0.00702355
Sgip1	7557.28	-0.225853	0.0670782	-3.36701	0.000759885	0.00703385
Gpatch8	2547.06	-0.254059	0.0755366	-3.36339	0.000769921	0.00712246
Yif1a	331.451	0.366777	0.109062	3.36301	0.000770984	0.00712801
Spef1	254.892	0.426135	0.126736	3.36238	0.000772741	0.00713996
Yipf1	934.793	0.292328	0.0869637	3.3615	0.00077521	0.00715847
Fam103a1	1874.34	0.296597	0.0882469	3.36099	0.000776629	0.00716596
Zdhhc13	693.17	0.252333	0.0750794	3.36088	0.000776953	0.00716596
Cdo1	821.219	0.301583	0.0897638	3.35974	0.000780149	0.00719112
Lhx1os	20.0201	1.77538	0.528546	3.35899	0.000782269	0.00720634
Tbc1d15	1432.47	0.235442	0.0701027	3.35853	0.000783572	0.00721402
Bccip	1667.51	-0.3004	0.0894547	-3.35813	0.000784721	0.00722028
Tmem212	91.654	0.712231	0.212128	3.35756	0.000786348	0.00722228
Pkd2l2	453.456	0.29945	0.0891863	3.35758	0.000786286	0.00722228
Dpy19l1	5068.09	0.224687	0.0669166	3.35771	0.000785899	0.00722228
Mdc1	901.034	-0.28559	0.0850775	-3.35682	0.00078844	0.00723286
Tma16	266.313	-0.384061	0.114412	-3.35683	0.000788406	0.00723286
Slc39a11	469.026	0.319262	0.0951133	3.35665	0.000788917	0.00723292
Cisd2	2073.75	0.267722	0.0797736	3.35603	0.000790711	0.00724504
Serpine2	6822.98	0.260693	0.0776951	3.35534	0.000792686	0.00725881
Polr2a	2756.06	-0.258636	0.0771012	-3.3545	0.000795083	0.00727643
Klf3	678.064	-0.384356	0.114605	-3.35375	0.000797244	0.00729187
Nrip2	663.719	0.292929	0.0873501	3.3535	0.000797958	0.00729406
BC022687	331.802	0.351486	0.104824	3.3531	0.000799125	0.00730038
Stxbp4	1158.36	-0.305904	0.0912349	-3.35293	0.000799609	0.00730047
Pck2	711.867	0.297121	0.088636	3.35215	0.000801872	0.00731679
Ring1	863.628	-0.306137	0.0913567	-3.35101	0.000805178	0.0073426
Cep83	1651.78	-0.27801	0.0829775	-3.35042	0.000806887	0.00735382
Hist3h2ba	199.099	0.686139	0.20481	3.35013	0.000807731	0.00735715
Mir99ahg	80.3108	-0.863767	0.257916	-3.34902	0.000810977	0.00738234
Rap1b	2389.78	0.319099	0.0953204	3.34765	0.000815012	0.0074103
Chgb	26450.9	-0.316233	0.0944642	-3.34765	0.000814988	0.0074103
Rbm24	749.954	-0.341064	0.101903	-3.34694	0.000817088	0.0074204
[truncated: 18,275 more rows]

## Sheet: Genes_sig_regulated
Gene	baseMean	log2FoldChange	lfcSE	stat	pvalue	padj
[truncated: 2,902 more rows]

[truncated: 4 more sheets: Genes_up_at_least_2_fold, Genes_down_at_least_2_fold, Fig. 3B, Fig. 3C-D]
